# Supplementary material for: Multistage and transmission-blocking targeted antimalarials discovered from the open-source MMV Pandemic Response Box
Source: Nat Commun. 2021 Jan 11;12:269. doi: 10.1038/s41467-020-20629-8 (PMC7801607; doi:10.1038/s41467-020-20629-8)
Supplement: Supplementary file 7 — Supplementary Data 4 [file 41467_2020_20629_MOESM7_ESM.xlsx]

## Sheet: array expression values
	Normalised expression values (log2(Cy5/Cy3))					Normalised expression values (log2(Cy5/Cy3))
PlasmoDB ID	Day2_UT	Day2_ML324	Day2_GSK343	Day2_UNC0224		Day3_UT	Day3_ML324	Day3_GSK343	Day3_UNC0224
mal_mito_1	0.399972	0.402084	0.366512	0.218768		1.05706	0.885881	0.349596	0.847245
mal_mito_2	-1.16134	-1.68897	-1.17426	-1.20632		-0.724433	-0.0578945	-0.992126	-1.76119
mal_mito_3	-0.693856	-1.14939	-0.94239	-0.795209		-1.00507	-0.821987	-0.726664	-1.33682
PF3D7_0100100	0.552221	0.0852531	0.226431	0.190655		0.0510087	0.0706434	0.00600925	-0.0212695
PF3D7_0100200	-0.109866	0.414429	0.215817	-0.185515		0.0198544	0.0357041	0.0852254	0.228241
PF3D7_0100300	0.585264	0.499884	0.60548	0.331002		-0.057349	-0.355465	-0.578592	-0.513366
PF3D7_0100400	-0.500967	-0.209253	-0.180496	-0.507382		-0.226824	0.131391	0.0619835	-0.504936
PF3D7_0100500	-0.0337933	-0.486	-0.287437	-0.255441		-0.371673	-0.425402	-0.221278	-0.594067
PF3D7_0100600	-0.342551	0.101442	0.154061	0.159463		-0.301505	-0.696517	-0.402032	-0.139128
PF3D7_0100700	0.118314	0.152095	0.278337	-0.309639		0.150482	-0.034505	0.329398	0.488121
PF3D7_0100800	-0.409396	0.258023	0.140206	-0.0649311		0.873474	0.672209	1.09804	1.28084
PF3D7_0100900	0.256322	0.633958	0.399072	0.669518		0.0208385	0.333529	0.402111	0.988412
PF3D7_0101000	-1.96585	-1.77473	-1.81698	-1.97915		1.12224	1.49064	0.467071	-0.36512
PF3D7_0101100	-0.314862	0.242552	0.178828	-0.314262		-0.699032	-0.490864	-0.114608	0.0155223
PF3D7_0101200	-0.360658	-0.937024	0.931059	-0.653816		0.13371	-0.338516	0.0748087	-0.988034
PF3D7_0101300	0.104624	0.134662	0.205379	0.392693		0.595286	0.234403	0.39268	0.941863
PF3D7_0101400	0.162901	-0.191102	-0.408155	-0.18809		0.799883	0.965212	0.239304	-0.244164
PF3D7_0101500	1.24811	0.632085	0.585404	0.673624		0.250404	0.273665	0.231427	0.212536
PF3D7_0101600	-0.22713	0.122703	-0.219615	0.288216		-0.410145	-0.594406	-0.351059	0.217344
PF3D7_0101700	-0.150775	0.27294	0.386583	-0.111679		0.115734	0.0858151	0.771962	0.849703
PF3D7_0101800	0.607133	0.243255	0.106156	0.311652		1.06432	1.12561	0.536032	0.223225
PF3D7_0101900	-0.887821	-0.177098	-0.200745	-0.470376		-1.39366	-1.18741	-0.511584	-0.687676
PF3D7_0102000	-0.536563	-0.0838417	0.0822248	-0.582994		-1.34571	-1.19922	-0.74939	-1.07985
PF3D7_0102100	-0.387346	-0.582925	-0.622574	-0.350347		-0.675682	-0.754224	-0.452578	-0.412138
PF3D7_0102200	0.93762	-0.0812912	0.310294	0.0332192		0.207422	0.270198	-0.324026	-0.585882
PF3D7_0102300	-0.323063	-0.16975	0.00327154	-0.101928		-0.622457	-0.562867	-0.498748	-0.0678802
PF3D7_0102400	0.478282	0.364853	0.300089	0.187801		-0.984923	-0.996506	-0.91111	-0.877097
PF3D7_0102500	0.92577	0.394175	0.689758	0.495756		1.30512	1.38893	0.858499	0.780889
PF3D7_0102600	-0.537621	-0.231428	-0.467861	-0.33122		0.511649	0.354725	0.0952523	-0.131374
PF3D7_0102700	-0.0199223	0.0778101	0.32456	0.18226		-0.0597895	-0.125109	0.299732	0.297116
PF3D7_0102800	-0.305552	-0.299857	-0.126873	-0.0381699		-0.932774	-0.913291	-1.0757	-0.383446
PF3D7_0102900	-0.074621	-0.0241371	-0.126677	0.168002		-0.242792	0.0693222	-0.546631	-0.824993
PF3D7_0103000	-0.412743	-0.251352	-0.0623099	-0.321231		0.0217452	-0.307395	-0.132018	-0.279079
PF3D7_0103100	-0.123631	0.141401	0.31245	0.118541		-0.260816	-0.647187	-0.227225	0.214785
PF3D7_0103200	-2.34563	-1.86683	-2.1953	-2.08041		0.098483	0.443219	0.420787	0.435628
PF3D7_0103300	0.118621	0.311136	0.370574	0.0932057		-0.255847	-0.407229	-0.169913	0.127327
PF3D7_0103400	0.291844	0.718971	0.517946	0.773999		0.670766	0.657831	0.879264	1.57019
PF3D7_0103500	-0.170402	0.610057	0.742921	0.341126		-1.01434	-0.783755	-0.893558	-0.396462
PF3D7_0103600	-0.593524	0.267096	0.0715408	-0.433785		0.151558	-0.224849	0.401488	0.633088
PF3D7_0103700	0.954807	0.292072	0.3856	0.180192		0.194318	0.393022	0.111609	-0.242619
PF3D7_0103800	0.0894976	0.0948032	0.176075	0.237367		0.23841	0.0583999	0.107103	0.564138
PF3D7_0103900	-0.183587	-0.357722	-0.240499	0.22669		-0.95265	-0.80749	-0.890355	-1.12969
PF3D7_0104000	-0.0266638	-0.229917	-0.0940443	0.12346		-0.471829	-0.303602	-0.80783	-0.853261
PF3D7_0104100	0.439811	-0.121549	0.20643	0.0147178		-0.263672	-0.225962	-0.718681	-0.939025
PF3D7_0104200	0.339603	-0.0480753	-0.00127457	-0.410149		-0.590588	-0.529598	-0.812169	-1.07256
PF3D7_0104300	-0.351822	-0.234979	0.0876783	-0.158693		-0.40602	-0.615269	-0.214514	0.425884
PF3D7_0104400	-0.36998	-0.585199	-0.567255	-0.270363		0.33152	1.21632	0.789527	-0.0755831
PF3D7_0104500	-0.475808	-0.324953	-0.30874	-0.549828		0.308761	0.660164	0.928875	0.406299
PF3D7_0104600	0.00386944	-0.238789	-0.23203	-0.42916		1.19852	1.48161	1.26996	0.929872
PF3D7_0104700	-0.0956045	-0.283211	-0.140797	0.0418492		-0.457954	-0.615752	-0.823722	-0.410305
PF3D7_0104800	-0.0286617	-0.0479523	-0.304758	-0.4366		0.113299	-0.201355	-0.23193	-0.993297
PF3D7_0105000	0.970879	0.483074	0.453804	0.180081		1.43115	0.908637	0.250546	0.327308
PF3D7_0105100	-0.00254094	-0.103146	-0.0834627	0.180464		0.784375	0.256995	-0.242618	0.153527
PF3D7_0105200	0.716605	0.341971	0.233497	-0.194978		0.293148	0.362351	-0.119617	-0.352528
PF3D7_0105300	-0.815681	-0.792485	-0.603655	-0.670561		-1.33689	-0.943292	-1.37196	-1.50676
PF3D7_0105400.1	0.592151	0.175421	0.187715	-0.176407		-0.158288	-0.276077	-0.436902	-0.485705
PF3D7_0105500	0.48278	1.00569	0.998051	0.17394		1.40881	0.903981	1.79285	1.47932
PF3D7_0105600	-1.8067	-0.835943	-1.63986	-1.59859		0.616509	0.290821	0.409878	0.783572
PF3D7_0105700	-0.157729	0.159983	-0.00552237	0.00228044		0.377487	0.452006	0.208061	0.433996
PF3D7_0105800	-0.708639	-1.22955	-0.982104	-0.984933		-0.108366	0.273588	0.363258	-0.555034
PF3D7_0105900	-1.84565	-0.99385	-1.90943	-1.35766		-0.192828	0.214178	0.932779	0.564253
PF3D7_0106000	0.0232077	-0.512778	-0.437535	-1.13926		0.0240951	-0.125963	-0.669013	-1.59392
PF3D7_0106100	0.575347	0.964074	0.815036	0.589111		0.040738	0.21784	0.520216	1.02394
PF3D7_0106200	-1.60961	0.291567	-0.77628	-0.972161		1.39903	0.959756	1.82491	2.20968
PF3D7_0106300	-1.02473	-1.2941	-0.858529	-0.944883		-1.46439	-1.36403	-1.37776	-1.62156
PF3D7_0106400	-0.737059	-0.641158	-0.456314	-0.486266		-1.14388	-0.932257	-1.34506	-1.23665
PF3D7_0106500	0.225569	-0.139903	-0.172465	0.559822		-0.675943	-1.26822	-0.82482	0.0747661
PF3D7_0106600	0.282301	0.76706	0.644599	0.468185		-0.135754	-0.433524	0.0261991	0.473032
PF3D7_0106700	0.31232	0.807631	0.571209	0.812477		0.196765	0.473481	1.02751	1.49675
PF3D7_0106800	-0.750618	-0.726048	-1.18186	-1.3713		1.63124	2.65398	2.3546	1.04401
PF3D7_0106900	0.269734	-0.187349	-0.0699133	-0.622666		0.696395	0.921636	-0.0732299	-1.06859
PF3D7_0107100	0.606725	0.191595	0.485256	0.678373		-0.122774	-0.104389	-0.302001	-0.371358
PF3D7_0107200	0.449636	0.574351	0.619441	0.482819		-0.0370717	-0.311833	-0.267578	0.139947
PF3D7_0107300	-0.229048	-0.00266625	0.0752004	0.00863419		-1.40128	-1.28663	-1.18813	-1.01553
PF3D7_0107400	-0.377008	-0.108516	-0.0284922	-0.264508		-0.48513	-0.829719	-0.384158	-0.263937
PF3D7_0107500	0.332981	-0.301296	0.00213249	0.288162		0.298197	-0.244286	-0.208422	-0.274117
PF3D7_0107600	-0.406849	0.361104	0.148218	-0.624097		0.652721	-0.0472085	0.588004	0.89403
PF3D7_0107700	0.0807416	-0.163467	0.0579016	0.10304		-0.771764	-0.869667	-0.986812	-0.910132
PF3D7_0107800	-0.514743	-0.287869	-0.084972	-0.235627		-0.571451	-0.80016	-0.587853	-0.336265
PF3D7_0107900	1.05097	0.462824	0.379406	0.168015		0.768511	1.25173	0.816043	0.0939432
PF3D7_0108000	0.318596	0.59465	0.309096	0.607011		1.00423	1.19976	1.5992	1.67095
PF3D7_0108100	0.464999	0.176541	0.273569	0.519689		-0.23911	-0.319406	-0.131342	0.196962
PF3D7_0108300	-0.299271	-0.399601	-0.500972	-0.466029		-0.306839	-0.420376	-0.440341	-0.525655
PF3D7_0108400.1	0.158099	-0.0956374	-0.0563628	0.459263		-0.884402	-0.514289	-0.733319	-0.84393
PF3D7_0108500	-0.628436	-1.31301	-1.0315	-1.55935		0.272321	-1.63109	0.0251305	0.634506
PF3D7_0108600	-0.653067	-0.0253924	-0.108387	-0.137577		-0.154931	-0.243273	0.231119	0.0990417
PF3D7_0108700	0.0345102	0.0305866	0.12673	0.377019		-0.773342	-0.797553	-1.31861	-1.15712
PF3D7_0108800	1.12366	1.33328	1.81081	2.19767		0.841984	-0.792598	0.903811	1.71643
PF3D7_0108900	-1.8189	-0.613469	-1.86431	-1.21465		0.119772	0.240222	0.49894	0.610276
PF3D7_0109000	0.529823	0.498573	0.535034	0.881756		-0.389199	-0.445819	-0.552385	-0.238712
PF3D7_0109100	-0.109275	0.267837	0.412141	-0.123389		0.421505	0.178643	-0.00694317	0.760478
PF3D7_0109200	-0.891204	-0.395613	-0.564949	-1.56659		0.59913	0.746322	1.58155	0.967489
PF3D7_0109300	-1.45745	-1.64156	-1.37091	-1.24936		-2.11768	-2.28024	-1.91819	-1.73602
PF3D7_0109400	-0.0441694	0.539762	0.604218	0.0452972		0.279209	-0.150952	0.175126	0.436255
PF3D7_0109500	-0.50715	0.13478	-0.38645	0.310558		-0.346619	-0.268975	-0.0795999	-0.318495
PF3D7_0109600	-1.01065	0.174725	-0.541617	-0.516597		0.738525	0.751105	1.26967	1.57517
PF3D7_0109700	-1.26174	-0.440021	-0.725593	-1.22137		0.717067	0.627231	1.0214	0.990506
PF3D7_0109800	0.237857	-0.261811	-0.215027	-0.21012		-0.186608	-0.0939353	-0.623463	-1.05557
PF3D7_0110000	0.205681	0.562957	0.620604	0.0902002		0.204631	-0.0450436	0.311357	0.578364
PF3D7_0110100	-1.25445	-1.20332	-0.904745	-1.45988		1.02335	0.694404	0.822903	0.538746
PF3D7_0110200	-0.317654	-1.10283	-1.19291	-0.525932		-1.31032	-1.08911	-1.496	-1.69019
PF3D7_0110400	-0.259653	-0.531821	-0.35504	-0.442138		-0.587888	-0.55579	-0.882045	-0.833027
PF3D7_0110500	-0.559574	-0.952146	-0.650692	-0.316945		-0.629157	-0.253309	-0.63738	-1.36195
PF3D7_0110600	0.60371	-0.304525	-0.452629	-0.141491		0.0139234	-0.0535691	-0.850651	-0.940771
PF3D7_0110700	-0.317692	-0.569873	-0.493661	-0.00249246		-1.42956	-1.71168	-1.48864	-1.37151
PF3D7_0110800	0.551258	0.528724	0.435296	0.565268		0.518771	0.506498	-0.143401	-0.0399448
PF3D7_0110900	0.594343	0.161089	0.358159	0.168863		0.622017	-0.0316924	-0.281584	0.199948
PF3D7_0111000	0.53633	0.160426	0.00124326	0.0473865		0.893682	0.9247	0.440161	0.210285
PF3D7_0111200	0.145999	-0.0800978	-0.137479	-0.0267907		-0.136573	-0.177845	-0.128339	-0.210508
PF3D7_0111300	0.262049	0.141765	0.232273	-0.126267		0.766041	0.404116	0.191245	0.259092
PF3D7_0111400	-0.128494	-0.15731	-0.138272	0.197564		-0.556835	-0.773471	-0.699852	-0.111874
PF3D7_0111500	0.681527	1.11753	1.04985	0.884832		0.780521	0.887627	0.916495	1.77582
PF3D7_0111600	-2.06958	-1.47059	-1.69176	-2.71132		-0.362659	0.2399	0.526386	-0.377647
PF3D7_0111700	-1.07106	-0.974086	-1.42153	-0.847656		-0.422762	-0.00629183	-0.0367441	-0.14241
PF3D7_0111800	0.792581	0.548207	0.409105	-0.233675		0.686236	0.840394	0.443049	-0.0671005
PF3D7_0111900	-0.322298	-0.206249	0.0770161	0.145222		-0.411388	-0.871302	-0.747785	0.140758
PF3D7_0112000	-1.05145	-0.719393	-0.845126	-1.47194		1.41551	1.16709	1.01914	0.591198
PF3D7_0112100	0.0930764	-0.739712	-0.490314	-0.51678		-0.507957	-0.432196	-0.820532	-1.38129
PF3D7_0112200	-0.00108839	-0.00395386	-0.176113	-0.00858127		0.131525	0.30275	0.15517	0.291378
PF3D7_0112300	0.369398	-0.148738	-0.272467	0.276953		1.93132	2.37107	2.46696	2.07797
PF3D7_0112400	-0.127422	-0.198396	-0.247049	-0.513672		0.134277	-0.0972747	-0.179837	-0.554246
PF3D7_0112500	0.897853	0.624499	0.530806	0.267269		0.744315	0.482048	0.188312	0.14319
PF3D7_0112600	0.393998	0.192813	0.324784	0.0484612		0.234822	0.0785079	-0.346257	-0.188371
PF3D7_0112700	0.244494	-0.339901	-0.124444	-0.603437		-0.173187	-0.143591	-0.620788	-0.693591
PF3D7_0112800	0.739084	0.199928	0.334468	0.615337		1.22343	1.33084	1.01674	0.898676
PF3D7_0112900	0.184278	0.283219	0.294985	0.346078		0.236707	0.12294	0.189071	0.654748
PF3D7_0113000	-0.0166984	0.0906694	0.250214	-0.170386		-0.661783	-0.679283	-0.484246	-0.400985
PF3D7_0113100	-0.592658	-1.16003	-1.05366	-0.811255		-0.907965	-0.815034	-1.01332	-1.3698
PF3D7_0113200	0.910044	0.777131	0.577248	0.930468		0.469533	0.869093	0.121254	-0.0450497
PF3D7_0113300	0.380303	-0.229032	-0.053403	0.473706		0.232903	0.182934	-0.0625695	0.150877
PF3D7_0113400	-0.344968	-0.830361	-0.883765	-0.647942		0.731279	0.986601	0.722022	-0.164337
PF3D7_0113600	-0.111643	-0.435464	-0.0830551	-0.646057		-0.359587	-0.457684	-0.0463077	-0.189546
PF3D7_0113700	0.518189	0.547999	0.484421	0.480966		0.103436	0.137949	0.142021	0.245773
PF3D7_0113800	0.642437	-0.104256	-0.0346184	0.101506		1.53746	1.48844	0.659974	0.720409
PF3D7_0113900	0.189191	-0.009611	0.156246	0.178283		0.433725	-0.304803	-0.466674	-0.245017
PF3D7_0114000	0.144208	0.326245	0.41343	0.275145		-0.0293464	-0.317823	0.155793	0.21579
PF3D7_0114100	-0.457088	-0.293968	-0.307399	-0.286031		-0.0572368	-0.422106	-0.0480209	-0.00914763
PF3D7_0114200	-1.27833	-1.62189	-1.54413	-1.70232		1.90563	1.98568	1.92763	1.06531
PF3D7_0114300	-0.0374139	-0.268138	-0.0577461	0.206528		-0.745779	-0.610168	-0.734401	-0.626675
PF3D7_0114400	-0.300376	0.363502	0.182277	0.471826		0.337568	0.235634	0.262339	0.761955
PF3D7_0114500	-0.430969	-0.116982	-0.204649	0.276816		-0.918612	-0.969548	-0.914267	-0.558039
PF3D7_0114600	-0.234875	-0.130036	-0.0184411	-0.19817		-0.774941	-0.850125	-1.26	-0.841586
PF3D7_0114700	0.543662	0.140723	0.125818	0.356095		-0.280802	-0.0102833	-0.505243	-0.391993
PF3D7_0114800	0.512367	0.124636	0.142513	0.173557		0.597431	0.667644	-0.0815474	-0.420394
PF3D7_0114900	-0.149042	-0.36738	-0.24429	0.00075899		-0.0762733	0.419885	0.526049	-0.29529
PF3D7_0115000	-0.240592	-0.656836	-0.496622	-0.291434		-1.2065	-1.27031	-1.2298	-0.881003
PF3D7_0115100	-0.0715342	-0.136019	-0.153376	0.538379		-1.98474	-2.36399	-2.34972	-1.72796
PF3D7_0115200	1.03858	0.617764	0.65204	0.433348		0.572041	0.568195	-0.0635936	-0.229939
PF3D7_0115300	0.211779	0.393167	0.267209	0.240819		0.117838	0.263895	0.301027	0.354885
PF3D7_0115400	-0.232781	0.190964	-0.0546548	-0.221554		0.924998	0.913108	0.503243	0.592925
PF3D7_0115500	-0.612436	0.435924	0.0325944	-0.883856		0.236677	-0.461954	0.239154	0.478115
PF3D7_0115600	-0.364784	-0.552666	-0.180888	0.202842		-0.741046	-0.833621	-0.726458	-0.205702
PF3D7_0115700	-0.107901	-0.256607	-0.102852	-0.0200914		-1.42817	-1.54291	-1.28073	-0.872452
PF3D7_0200100	0.104683	-0.857263	-0.779076	-0.0765439		-0.775418	-0.415849	-1.20279	-2.08991
PF3D7_0200200	0.497791	0.920654	0.692714	0.19494		-0.218691	-0.381913	0.17856	0.208941
PF3D7_0200300	-1.57158	-1.90999	-2.06176	-2.05051		0.798698	1.48832	0.846516	-0.772297
PF3D7_0200400	-0.302748	0.418481	0.392829	0.0376721		-0.294012	-0.629618	0.0641675	0.391481
PF3D7_0200500	-0.0717143	0.126845	0.284117	-0.1411		-0.40466	-0.585373	-0.384551	-0.320414
PF3D7_0200600	-0.535951	-0.71717	-0.530656	-0.172988		-1.29382	-1.19376	-1.43467	-1.07231
PF3D7_0200700	-0.384197	-0.467647	-0.249033	0.0465192		-1.11071	-1.41443	-1.34416	-0.724875
PF3D7_0200800	-0.0908609	-0.0385168	-0.202301	-0.47764		-1.00926	-1.34623	-0.729632	-0.532164
PF3D7_0200900	0.634126	1.23459	1.03306	0.90704		0.697259	0.434596	0.771962	1.27639
PF3D7_0201000	-0.224923	-0.323155	-0.17845	-0.3584		-0.346641	-0.319833	-0.519469	-0.560771
PF3D7_0201100	1.45132	0.998733	0.749697	1.27322		0.172694	0.659607	0.736585	0.648886
PF3D7_0201200	0.725389	0.101081	0.132329	0.449105		0.0515855	0.381452	-0.0936414	-0.46269
PF3D7_0201300	-0.416428	0.0173579	0.17579	-0.0867089		0.0227203	-0.222561	0.00291847	0.432721
PF3D7_0201400	-0.900354	-1.02752	-0.823331	-0.879556		-1.6532	-1.47002	-1.98818	-2.03926
PF3D7_0201500	0.367896	0.0982807	0.259297	0.617558		-0.715926	-1.02821	-1.13073	-0.502684
PF3D7_0201600	0.263839	0.58187	0.395298	0.783752		0.080598	1.04549	0.412779	0.258876
PF3D7_0201700	-0.14942	0.137077	0.445255	0.461874		-1.17894	-0.81264	-0.929602	-0.518945
PF3D7_0201800	0.350901	-0.168115	-0.0998521	0.174977		0.145905	0.173845	-0.0813798	-0.28607
PF3D7_0201900	0.131134	-0.349305	-0.157012	0.232833		-0.641782	-0.567987	-0.496752	-0.626248
PF3D7_0202000	1.60501	1.22364	1.2112	1.10196		1.57318	1.49352	1.08926	1.36868
PF3D7_0202100	-1.82671	-1.14436	-1.6696	-2.82364		-0.257675	-0.0154877	0.135788	-0.533027
PF3D7_0202200	-0.00811514	0.217123	-0.152538	0.339401		-0.620769	-0.0952881	-0.26845	0.247902
PF3D7_0202300	0.241942	0.328801	0.331732	0.302194		0.314538	0.518611	0.855416	0.641896
PF3D7_0202400	0.369555	-0.228912	0.28096	-0.129689		0.106231	0.187579	0.281793	-0.339233
PF3D7_0202500	-0.206395	0.622315	0.40755	0.418079		-0.0678051	-0.181317	0.313752	0.275312
PF3D7_0202600.1	1.09028	0.967582	0.975202	1.29087		0.543577	1.34424	0.524216	0.841798
PF3D7_0202700	0.153599	1.03949	0.754629	0.636399		0.469317	0.750751	0.694729	0.793949
PF3D7_0202800	-0.464187	-0.64015	-0.8826	-1.16807		0.951753	1.19318	1.05698	0.24115
PF3D7_0202900	-0.442526	-0.788678	-0.395176	-0.615723		-0.168951	-0.59674	-0.576008	-0.444213
PF3D7_0203000	-0.568711	-0.0752395	-0.101701	-0.0978646		-0.945429	-0.952209	-0.707075	-0.380777
PF3D7_0203100	0.754497	1.06021	0.688093	1.43618		0.626822	0.511724	0.410687	0.967447
PF3D7_0203200	0.0796219	-0.159823	-0.134062	-0.368314		0.347433	0.392687	0.307973	-0.150455
PF3D7_0203300	-0.725789	-0.9556	-1.1551	-0.940329		0.607044	1.25918	0.94598	0.404444
PF3D7_0203400	-0.108438	-0.450576	-0.340986	0.177739		-1.3635	-1.29392	-2.00408	-1.90376
PF3D7_0203500	1.14126	1.09765	1.13754	1.23009		1.15112	0.572636	1.16256	1.69065
PF3D7_0203600	-0.186716	0.119906	0.0489724	0.36106		-0.648987	-0.555897	-0.589994	-0.476082
PF3D7_0203700	-0.199377	0.224616	0.224082	0.256408		-0.087512	0.0433728	0.0635162	0.450742
PF3D7_0203800	-0.398282	0.318905	0.114303	-0.438977		0.274263	0.0400833	0.653868	0.995084
PF3D7_0203900	-1.87292	-0.711705	-1.3038	-1.75602		0.0317793	-0.00387142	0.782203	0.298841
PF3D7_0204000	-0.0101919	0.119394	-0.0264672	-0.178516		-0.222842	-0.560584	-0.663905	-0.397742
PF3D7_0204100	-0.416824	0.0698712	0.160351	0.0773968		-0.376646	-0.374151	0.00761561	0.169609
PF3D7_0204200	-0.954022	-0.477685	-0.147868	-0.43043		-1.18809	-1.08777	-0.621437	-0.321462
PF3D7_0204300	-0.341715	-0.54276	-0.447129	-0.746508		-0.615455	-0.888901	-0.530517	-0.144945
PF3D7_0204400	0.751957	0.229888	0.480193	0.409248		0.863291	1.08994	0.776256	0.704839
PF3D7_0204500	-1.72733	-2.13723	-1.8738	-1.88352		-1.38857	-1.65565	-2.02755	-2.11704
PF3D7_0204600	0.756319	0.49244	0.338556	0.0308326		1.4408	1.49651	1.08203	0.604064
PF3D7_0204700	-0.423403	0.361879	-0.00354247	0.0643104		0.459299	0.750509	1.65509	1.72469
PF3D7_0204800	0.594466	-0.362669	-0.239314	0.22636		-0.495962	-0.677029	-0.866776	-0.970553
PF3D7_0204900	1.40742	1.33727	1.45239	1.36024		1.07676	0.990084	0.891665	1.05962
PF3D7_0205000	0.142077	-0.32184	-0.0969047	-0.0941625		-0.505839	-0.652516	-0.895682	-1.04577
PF3D7_0205100	0.511356	0.499377	0.494951	0.463576		0.598531	0.358741	0.571167	0.653531
PF3D7_0205300	0.125406	-0.0484313	-0.169365	0.336489		-1.07081	-1.16944	-1.21916	-0.970535
PF3D7_0205400	0.544315	0.457757	0.361777	0.979458		0.836541	0.73648	0.834738	0.808511
PF3D7_0205500	0.701281	0.781664	0.756197	0.928894		0.710005	0.864351	0.512702	1.05158
PF3D7_0205600	-0.536018	-1.04765	-1.07898	-0.613096		-1.42426	-1.58655	-1.48025	-2.08416
PF3D7_0205800	0.281354	0.732704	0.69241	0.735397		0.829797	0.344205	0.758312	1.41076
PF3D7_0205900	0.154259	0.593006	0.348429	0.604637		0.109797	0.0824136	0.101459	0.448337
PF3D7_0206000	-0.267395	0.105225	-0.0761601	-0.125609		0.832211	0.144399	1.19998	0.898152
PF3D7_0206100	-0.417621	-0.780651	-0.488767	-0.445635		-1.25343	-1.14219	-1.34017	-1.35769
PF3D7_0206200	0.324449	0.213882	0.49044	0.36377		-1.20059	0.213047	-0.714029	-0.151852
PF3D7_0206300	-0.512135	-0.606192	-0.507953	-0.35206		-0.723801	-0.613314	-0.923527	-0.757685
PF3D7_0206500	-0.449279	-0.260747	-0.344509	-0.438546		1.38624	1.94265	1.73572	1.0366
PF3D7_0206600	0.00176071	-0.439031	-0.460373	-0.828549		1.05014	1.4767	1.03134	0.160396
PF3D7_0206700	-0.381747	-0.193492	-0.120784	-0.0268624		-0.0560207	-0.264942	-0.49798	-0.0252871
PF3D7_0206800	1.17392	0.678047	0.774441	0.890494		1.45873	1.27254	1.25877	1.7576
PF3D7_0207000	-0.5921	-1.03973	-0.892395	-0.236076		-1.81133	-1.7019	-2.17591	-2.10134
PF3D7_0207100	-0.300173	0.0432923	-0.0143524	0.0712895		0.508464	0.328784	0.809651	1.03361
PF3D7_0207200	0.556429	0.262924	0.153252	0.399708		-0.295382	0.0546707	-0.389289	-0.486921
PF3D7_0207300	-1.05466	-0.736311	-1.18983	-1.19403		0.743331	1.1617	1.0294	0.172564
PF3D7_0207400	0.106858	0.310242	0.100482	0.182011		0.174145	0.0240523	0.108934	0.311161
PF3D7_0207500	-0.459635	-0.28986	-0.438335	-0.73452		0.0711767	0.594127	0.807273	0.426921
PF3D7_0207600	-0.237112	-0.192131	0.0026647	-0.350322		-1.77349	-1.58172	-1.62649	-1.72919
PF3D7_0207700	0.0928331	0.212928	0.16482	0.368188		-0.201765	-0.22374	0.0371359	0.123769
PF3D7_0207800	0.354193	-0.0697157	0.344746	0.496595		0.389533	0.681679	-0.282064	-0.444679
PF3D7_0207900	-0.079438	-0.03525	-0.0951862	-0.261003		-0.233139	-0.29972	-0.499376	-0.296888
PF3D7_0208000	0.331542	-0.347976	-0.151676	-1.15149		1.01002	1.334	1.04033	0.0281266
PF3D7_0208100.1	1.24264	1.7964	1.69925	2.36529		1.22861	1.47391	1.42933	2.5077
PF3D7_0208200	0.425005	-0.396053	-0.117607	-0.0623649		-0.924098	-0.875772	-1.03914	-1.09904
PF3D7_0208300	0.424835	-0.0514247	-0.198461	0.347582		0.487167	0.705493	0.738051	0.863914
PF3D7_0208400	-0.90523	-0.505297	-0.855973	-0.492563		-0.298983	-0.0474933	0.178367	0.105655
PF3D7_0208500	0.0308033	0.38539	0.286238	0.276166		0.121805	0.275315	0.263263	0.378919
PF3D7_0208600	0.122086	0.391787	0.172725	0.837999		-0.242792	-0.264572	-0.252542	0.328724
PF3D7_0208800	-0.212379	-0.616228	-0.653166	-0.254963		-0.402298	-0.18891	-0.328933	-0.518518
PF3D7_0208900	0.282417	-0.313858	-0.00301837	0.133467		-0.0380449	-0.0394357	-0.161558	-0.0395158
PF3D7_0209000	0.701465	0.781908	0.84305	1.12905		0.825713	0.633445	0.548368	1.49819
PF3D7_0209100	0.516455	0.570231	0.617873	1.01227		-0.172627	-0.349016	0.122766	0.342531
PF3D7_0209200	-0.116387	0.73764	0.446674	0.130848		0.696343	0.235203	1.27225	1.20464
PF3D7_0209300	-0.553184	-0.841733	-0.566958	-0.725026		-1.53349	-1.59839	-1.74389	-1.67692
PF3D7_0209400	0.451469	-0.0392739	0.0148772	0.460585		-0.269772	-0.151794	-0.277022	-0.277563
PF3D7_0209600	-0.349638	-0.739563	-0.306885	-1.04037		-0.321084	0.124322	0.0668805	-0.590682
PF3D7_0209700	0.486909	0.100628	0.524282	0.691653		1.31994	0.824939	1.16826	1.93102
PF3D7_0209800	-0.0949507	0.004421	0.134679	-0.118643		-0.530155	-0.731057	-0.486457	-0.184265
PF3D7_0209900	-0.126928	-0.202579	-0.241128	-0.0916969		-0.0992481	0.0923014	-0.140307	-0.154062
PF3D7_0210000	0.963465	1.26711	1.40128	1.98554		-0.22952	-0.239436	-0.435971	0.0778202
PF3D7_0210200	1.44743	1.51798	1.28449	2.06291		0.739149	0.690986	0.94873	1.3519
PF3D7_0210300	-1.62648	-0.568588	-0.910922	-1.45355		0.544829	0.757538	1.37834	1.12281
PF3D7_0210400	-0.882427	-0.108324	-0.404904	-0.536185		1.58413	1.16175	1.55058	1.24089
PF3D7_0210500	0.736028	0.729367	0.754933	0.401776		0.68074	0.554093	0.363201	0.630054
PF3D7_0210600	-1.10821	-1.70825	-1.09732	-1.54146		-0.974601	-1.19956	-1.36442	-1.68531
PF3D7_0210700	-0.143395	0.472354	0.140137	-0.208423		0.289574	0.503205	0.827613	1.02921
PF3D7_0210800	-0.114022	0.448421	0.147169	0.0990288		-0.429495	-0.468308	-0.374311	0.0268038
PF3D7_0210900	0.0496077	0.596606	0.626199	0.569481		0.74237	-0.0898474	-0.021678	0.903316
PF3D7_0211000	0.108833	-0.700992	-0.547004	-0.441787		-1.1217	-1.19736	-1.48901	-1.3635
PF3D7_0211100	0.23781	0.158158	0.0513349	0.204223		0.0282737	0.0768628	0.0877478	-0.10651
PF3D7_0211200	-0.72342	-0.126992	-0.284816	-0.0229259		-0.808838	-0.521305	-0.524736	-0.619596
PF3D7_0211300	0.960852	0.0999696	0.337309	0.47349		0.380956	0.258532	0.0109076	0.0102878
PF3D7_0211400	0.665822	0.57294	0.451153	0.408218		0.513597	0.209793	0.0997157	0.263147
PF3D7_0211500	0.0311707	-0.193337	-0.206748	0.533833		-0.498285	-0.5863	-0.585139	-0.681974
PF3D7_0211600	0.911116	1.32047	1.23393	1.08812		0.877532	0.85377	0.940262	1.06905
PF3D7_0211700	-0.179851	-0.138491	-0.168529	-0.246471		-0.233468	-0.25	-0.418258	-0.214159
PF3D7_0211800	0.289939	-0.129696	0.439555	0.260629		0.281712	0.201983	-0.0228002	0.183834
PF3D7_0211900	-1.56112	-1.52603	-1.68525	-1.33641		-1.92606	-1.15986	-1.0026	-0.705029
PF3D7_0212000	1.09008	0.828862	0.768209	1.19537		0.345599	0.818895	0.552698	0.981305
PF3D7_0212100	0.861965	0.102627	0.0601535	0.136942		0.856844	1.00655	0.438872	0.0240718
PF3D7_0212200	-0.266047	-0.264907	-0.200383	-0.326513		0.0936345	0.367257	0.00104198	0.321568
PF3D7_0212300	-1.98096	-0.866044	-1.4074	-1.40309		-0.420218	0.16772	0.517658	-0.0262184
PF3D7_0212400	0.204387	-0.102382	-0.108428	-0.118862		-0.809475	-0.986926	-1.33802	-1.71893
PF3D7_0212500	0.193003	-0.507379	-0.165105	-0.156453		0.76525	0.412396	0.549904	0.11549
PF3D7_0212600	0.485544	0.157614	0.00929313	0.421551		-0.565095	-0.719662	-1.21128	-1.15494
PF3D7_0212700	0.037594	-0.258884	0.199443	0.252375		-0.254535	-0.390031	-0.469507	-0.632114
PF3D7_0212800	-0.570095	0.22078	0.18784	0.132584		-0.757714	-1.03851	-0.947007	-0.057859
PF3D7_0212900	0.118397	-0.0443122	-0.0149418	0.573102		-0.612262	-0.449078	-0.572355	-0.0148475
PF3D7_0213000	-0.37504	0.00066814	-0.0705925	0.28244		-0.541247	0.136207	0.0526423	-0.204935
PF3D7_0213100	-0.971823	-0.992048	-0.722214	-0.466672		-2.25656	-2.3358	-2.13367	-1.75851
PF3D7_0213200	-0.0610325	-0.410642	-0.135101	-0.352378		-0.341945	-0.262402	-0.490063	-0.676149
PF3D7_0213300	1.14013	0.560496	0.188675	0.398628		0.677133	0.682985	0.141288	-0.0400077
PF3D7_0213400	0.681964	0.601598	0.344981	0.345221		0.253024	0.375427	0.181422	0.388084
PF3D7_0213500	-0.131783	0.294869	0.207396	0.155199		-0.295246	-1.36482	-0.409432	-0.11786
PF3D7_0213600	0.626271	0.463138	0.549474	0.662046		0.157908	0.0651543	-0.49789	-0.42716
PF3D7_0213700	-0.524826	-0.262896	-0.268432	-0.334771		0.100835	0.0865833	-0.00077914	-0.0867377
PF3D7_0213800	-0.639854	-0.956203	-0.936772	-0.953641		1.01006	1.47342	1.15914	0.0120539
PF3D7_0213900	0.926352	0.882621	0.978583	0.588634		1.02972	0.727422	0.126836	0.545208
PF3D7_0214000	-0.054828	0.353259	0.27722	0.47296		-0.172267	-0.256461	-0.0514262	0.409787
PF3D7_0214100	-0.395762	-0.273162	-0.141259	0.104448		-1.65934	-1.9439	-1.49161	-0.963209
PF3D7_0214200	0.970029	0.431877	0.431078	0.419239		0.904156	0.903176	0.526244	0.151842
PF3D7_0214300	-0.27121	0.135076	-0.0848258	0.123035		-0.424943	-1.15833	-0.654743	-0.0435645
PF3D7_0214400	0.612448	-0.127384	0.162575	0.92058		-0.445753	-0.363836	-0.465953	-0.0662043
PF3D7_0214500	-0.705693	-1.06171	-0.207021	-1.10164		-0.622945	-0.427627	-0.544185	-1.21121
PF3D7_0214600	0.275414	-0.15324	-0.153429	-0.0403938		-0.968368	-0.624609	-0.763858	-1.23822
PF3D7_0214700	-2.06526	-1.88664	-1.73157	-2.23916		-1.06132	-0.785916	-0.487374	-0.879649
PF3D7_0214800	0.37801	0.100693	0.102141	0.199542		0.339749	-0.0704225	-0.219699	0.171703
PF3D7_0214900	-0.169817	0.212695	0.132774	0.0333669		-0.421891	-0.938437	-0.661454	-0.493383
PF3D7_0215000	-0.24504	-0.44677	-0.29965	-0.185059		-0.446737	0.0988866	-0.792453	-0.694099
PF3D7_0215100	-0.739536	-0.694327	-0.43041	-0.390497		-0.933754	-1.05407	-0.919648	-0.967281
PF3D7_0215200	1.39083	1.15796	0.907026	1.25285		1.36995	1.76092	1.56011	1.82157
PF3D7_0215300	0.585619	-0.346072	0.0657009	0.316723		-0.264655	-0.485666	-0.231011	-0.509699
PF3D7_0215400	-0.540251	-0.0784047	-0.0524595	0.122126		-0.88647	-0.930214	-0.754521	-0.69134
PF3D7_0215500	0.730809	0.0666795	-0.0312165	0.542593		0.64084	1.26161	0.37222	-0.403798
PF3D7_0215600	-0.630615	-1.12223	-0.819835	-0.901121		-0.127113	0.0928298	-0.280511	-0.963512
PF3D7_0215700	0.232842	-0.0131738	0.0959091	0.0848527		-0.61155	-0.58706	-0.84631	-0.651289
PF3D7_0215800	0.196048	0.780043	0.791679	0.755212		-0.0693416	-0.64311	-0.213414	0.897025
PF3D7_0215900	0.00607488	0.0103178	-0.13666	0.500014		-0.320403	0.197126	-0.209081	-0.415258
PF3D7_0216000	-0.338241	-0.411246	-0.224647	-0.218943		-1.2729	-1.65677	-1.30838	-1.17245
PF3D7_0216100	-0.0729066	-0.133034	-0.0700037	0.0281694		-0.290712	-0.235961	-0.456487	-0.255971
PF3D7_0216300	-0.0838519	-0.610694	-0.412157	-0.34016		-0.111776	0.0325503	-0.263777	-0.917693
PF3D7_0216400	-0.95986	-0.934459	-1.18331	-1.19924		2.33526	2.98482	2.07781	1.19997
PF3D7_0216500	-0.0557933	-0.296353	-0.133308	0.259244		-0.916347	-0.872959	-0.966476	-0.558985
PF3D7_0216600	-1.10488	-1.58321	-1.52834	-1.34066		-1.25377	-1.17785	-1.65292	-1.93456
PF3D7_0216700.1	-0.386119	-0.30837	-0.598391	-0.803782		1.64136	1.54343	0.943465	0.790492
PF3D7_0216800	0.563578	0.496843	0.212363	0.0686857		0.758082	1.01453	0.742911	0.126404
PF3D7_0216900	1.34973	0.381383	0.347088	0.168174		2.38257	2.13398	2.25906	1.91282
PF3D7_0217000	0.850588	0.792465	0.595373	0.130784		0.905193	0.798665	0.186237	0.242694
PF3D7_0217100	-0.67705	0.283378	0.159502	-0.434947		0.781504	0.831492	1.0539	0.963097
PF3D7_0217200	-0.592056	-0.476579	-0.353606	-0.549394		0.104566	0.0728822	0.117826	-0.194558
PF3D7_0217300	0.504949	0.259506	-0.0300787	0.232888		0.176876	0.563387	-0.112602	-0.470556
PF3D7_0217400	0.542565	0.0055642	0.145091	0.66538		0.263385	0.424744	-0.167625	0.0448449
PF3D7_0217500	0.391697	0.310942	0.187969	0.332644		0.180307	0.245427	-0.0579399	-0.107923
PF3D7_0217600	-1.51624	-0.593227	-0.826809	-1.56902		0.23493	0.401676	0.939511	0.789296
PF3D7_0217700	0.214421	-0.117255	-0.104906	-0.277214		0.944675	1.00998	0.623292	0.464315
PF3D7_0217800	-0.0193983	-0.153858	-0.0222912	-0.673278		0.0172184	-0.0369099	0.238508	-0.401222
PF3D7_0217900	-0.301732	0.252715	0.230277	-0.595042		-0.863259	-0.749934	-0.0563968	-0.219184
PF3D7_0218000	-0.0488509	-0.350706	-0.480952	-0.059352		-0.265065	-0.212712	0.00609656	-0.545739
PF3D7_0218100	0.652871	0.512827	0.364286	-0.0721877		0.16555	0.0294482	-0.0847506	-0.0410896
PF3D7_0218200	0.547538	0.532454	0.502643	0.121194		-0.0558099	-0.209527	0.200415	0.213989
PF3D7_0218400	-0.593229	-0.607814	-0.539706	-0.482504		-0.637321	-0.476256	-0.776783	-0.417972
PF3D7_0218500	-0.195592	0.546348	0.38774	0.397732		-0.148602	-0.207063	-0.325392	0.800548
PF3D7_0218600	-0.0205804	0.650265	0.651901	0.299305		1.50335	1.26125	1.81406	1.75875
PF3D7_0218700	-0.184814	0.0973553	0.138932	0.256223		-0.469262	-0.688517	-0.457447	-0.456108
PF3D7_0219100	-2.15167	-1.12129	-1.63603	-2.04295		-0.405173	0.145165	0.768877	0.153591
PF3D7_0219200	0.456954	0.1517	-0.0792301	-0.184165		1.84151	1.87715	1.80341	1.12319
PF3D7_0219300	0.917328	1.14563	0.967394	1.45458		0.846924	0.624138	0.996674	1.78423
PF3D7_0219500	-0.21801	0.099324	0.113862	-0.355424		0.0566487	-0.369635	0.436831	0.357898
PF3D7_0219600	-0.0210528	0.24913	0.380563	0.158728		0.515798	-0.0816691	0.100187	0.771572
PF3D7_0219700	0.414178	0.184063	0.00826688	-0.45013		1.51507	2.10991	1.65801	0.689902
PF3D7_0219800	-0.693874	-1.80049	-1.29544	-0.393761		-2.09578	-2.68822	-2.54809	-2.70958
PF3D7_0219900	0.806794	0.612404	0.648055	0.430767		-0.328094	-0.429371	-0.0362937	-0.146816
PF3D7_0220000	0.0649385	-0.0227932	-0.206197	0.0284796		0.318893	0.537717	0.331158	0.750498
PF3D7_0220100	-0.550853	-0.514152	-0.259641	-1.17142		-0.150139	0.154754	0.41495	-0.296712
PF3D7_0220200	1.04933	0.874426	0.696758	0.931495		0.893843	1.47407	1.05584	1.13229
PF3D7_0220300	0.236721	0.584847	0.627639	0.302276		-0.0856008	-0.437375	-0.336725	0.0363955
PF3D7_0220400	0.433605	0.525927	0.268912	0.74204		0.283222	0.519122	0.468764	1.141
PF3D7_0220500	0.80099	0.728554	0.537275	0.186613		0.149431	0.111841	-0.0297448	-0.119967
PF3D7_0220600	-0.725906	-0.417675	-0.11001	-0.435642		-0.51456	-0.910731	-0.424807	-0.481838
PF3D7_0220700	-0.123724	-0.342051	0.034265	-0.52952		0.0990891	-0.604693	-0.426274	-0.346652
PF3D7_0220800	-0.558609	-0.241454	0.0134617	-0.124587		-0.649039	-1.12031	-0.576103	-0.112348
PF3D7_0220900	0.457279	0.126208	0.00277244	0.135239		0.0440067	0.266354	0.0902868	-0.386492
PF3D7_0221000	0.609627	0.437616	0.368556	1.17666		-0.328057	0.448396	-0.04796	0.173293
PF3D7_0221100	0.0345945	0.319847	0.444294	0.502029		-0.0248716	0.0516227	-0.0817727	0.575253
PF3D7_0221200	-1.34925	-0.831838	-0.976549	-1.19236		-0.273875	-0.0907824	0.596773	0.213319
PF3D7_0221400	-0.163533	0.0538854	-0.0981689	-0.182655		-0.809132	-0.744376	-0.858749	-0.884398
PF3D7_0221500	-0.0688127	-0.631187	-0.188452	-0.232327		0.264002	0.350382	0.383577	0.197816
PF3D7_0221600	-0.096576	0.571595	0.617804	0.649565		0.0668701	0.208897	0.171478	0.689054
PF3D7_0221700	-0.0144201	0.152122	0.202492	0.37517		-0.0288803	-0.179694	0.2105	0.717873
PF3D7_0221800	0.743437	0.229799	0.484764	0.55321		-0.421945	-0.546874	-0.703729	-0.426136
PF3D7_0221900	0.133615	0.198117	0.36345	0.199376		0.886155	0.928479	0.549499	0.525868
PF3D7_0222000	-0.668411	-0.401008	-0.292171	-0.588887		-0.330694	-0.311145	-0.972346	-0.873579
PF3D7_0222100	-0.519277	0.497406	0.379003	0.251766		-0.660549	-0.870329	-0.807713	0.0579361
PF3D7_0222200	0.695521	-0.173573	0.00744352	0.506922		-0.533447	-0.450164	-0.742672	-0.748305
PF3D7_0222300	0.736028	-0.0199429	-0.00851201	0.0801617		-1.18522	-0.769609	-1.1563	-1.81337
PF3D7_0222400	-0.00398612	-0.339839	-0.137354	0.170145		-0.565007	-0.915555	-0.638221	-0.13704
PF3D7_0222500	0.418833	0.374704	0.311531	0.557914		-0.20344	-0.0378088	0.148476	0.7861
PF3D7_0222600	0.570595	0.209987	0.0591478	-0.60847		0.861148	0.86768	0.372624	-0.189453
PF3D7_0222700	0.440281	-0.875592	-0.682696	0.31568		-1.89466	-1.94125	-2.14676	-2.4139
PF3D7_0222800	-0.204647	-0.430193	-0.75848	-0.914369		0.39874	1.27643	0.416594	-0.419914
PF3D7_0222900	-1.94542	-1.34337	-1.84141	-1.55313		-0.352109	0.0875151	0.287651	-0.14832
PF3D7_0223100	0.177264	0.926207	0.39057	0.586426		1.08497	1.58715	2.7254	2.78363
PF3D7_0223200	0.34349	0.768585	0.822145	0.693707		-0.401433	-0.244069	-0.473787	0.328217
PF3D7_0223300	0.147256	0.331535	0.789738	0.900437		-0.0720194	-0.230195	-0.394605	0.029331
PF3D7_0223400	-0.924621	-0.669442	-0.913252	-0.689003		-0.444847	-0.306295	-0.258136	-0.365355
PF3D7_0223500	-2.38149	-1.54465	-1.6756	-2.50077		-0.768957	-0.529445	0.232843	-0.401355
PF3D7_0300100	-0.982923	-1.37853	-1.16761	-0.983372		-0.142082	-0.0991538	-0.00899014	-0.611656
PF3D7_0300200	0.247501	-0.361776	-0.203982	0.0413045		-0.173801	-0.17175	-0.267196	-0.5739
PF3D7_0300300	-0.422663	0.157703	-0.0195706	-0.29399		-0.597328	-0.209609	-0.00436844	-0.156581
PF3D7_0300400	-0.842775	-1.41048	-1.43142	-0.910475		-1.60371	-1.51782	-2.0195	-2.11422
PF3D7_0300500	-0.58101	0.291538	0.0633906	-0.495381		1.40848	-0.797038	1.30429	1.44225
PF3D7_0300700	0.578453	0.110471	0.185194	-0.00345275		1.11976	1.08644	0.455448	0.429334
PF3D7_0300800	-0.546702	-0.867491	-0.714805	-0.622739		-0.929173	-0.840557	-1.18096	-1.64475
PF3D7_0300900	-0.825974	-0.838252	-1.07465	-0.514333		-1.53204	-1.03064	-1.59552	-1.56461
PF3D7_0301000	-0.0822017	0.60125	0.358517	0.533912		-0.390596	0.065194	-0.413234	-0.100219
PF3D7_0301100	-1.30131	-0.416387	-1.26739	-0.980161		-0.0812647	0.74631	1.08527	0.860249
PF3D7_0301200	0.70322	0.283383	0.32782	0.837959		0.273273	0.522074	0.352833	0.284295
PF3D7_0301300	-0.833483	-0.479728	-0.515014	0.0617387		-1.48214	-1.72819	-2.06451	-1.38674
PF3D7_0301400	0.695025	0.147716	0.0584933	0.320086		0.964792	1.49688	0.706166	-0.0917618
PF3D7_0301500	-0.938658	-0.345812	-0.535535	-0.425301		-0.806126	-0.602786	-0.364366	-0.439665
PF3D7_0301600	0.56916	0.531322	0.424526	0.507242		0.71118	0.910239	0.271063	0.442555
PF3D7_0301700	-0.0163823	0.209621	0.384035	-0.202899		0.391417	0.281068	0.434517	0.709563
PF3D7_0301800	-1.38201	-1.14765	-1.27635	-1.58337		0.466609	0.362224	0.473887	0.100172
PF3D7_0301900	-0.0804617	0.019804	-0.0925551	-0.158812		0.238142	-0.248217	-0.00750871	-0.330106
PF3D7_0302000	-1.58922	-2.22243	-2.0089	-1.67676		-1.45701	-1.35588	-1.76316	-2.55769
PF3D7_0302100	1.23025	0.846637	1.00463	0.562886		1.5609	0.951973	0.491169	0.915312
PF3D7_0302200	-1.06372	-0.979626	-1.10887	-1.19858		0.266331	0.49887	0.840816	0.144696
PF3D7_0302300	0.603538	0.0573348	0.026992	-0.366173		2.18788	2.49566	2.26078	1.47213
PF3D7_0302400	-1.47525	-0.955361	-1.24774	-1.26099		0.986756	0.106962	0.678866	0.0215331
PF3D7_0302500	-1.4955	-1.92519	-1.78781	-1.25084		-1.92191	-2.25425	-2.73985	-2.28518
PF3D7_0302600	0.296288	-0.246679	-0.0450798	-0.251724		1.13996	1.2199	0.858724	0.321279
PF3D7_0302700	0.7994	0.826332	0.582421	0.45458		0.383295	0.509229	0.611871	0.771447
PF3D7_0302800	-0.13953	-0.0477369	0.0953259	-0.00910125		0.286751	-0.0818147	-0.243792	-0.270654
PF3D7_0302900	0.379913	0.122502	0.181545	-0.220465		1.2292	1.06854	1.11669	0.714514
PF3D7_0303000	0.0665971	0.251588	0.21417	0.150578		0.323871	0.15453	0.651769	0.737099
PF3D7_0303100	-1.24352	-1.19664	-1.31163	-1.06326		-1.08951	-0.404556	-0.52934	-0.462894
PF3D7_0303200	-0.694841	-0.287496	-0.254058	-0.530041		-0.554535	-0.592628	-0.299271	-0.471812
PF3D7_0303300	-1.30173	-0.787355	-0.958237	-1.4799		1.37949	1.37643	1.60691	0.917271
PF3D7_0303400	1.85502	1.56396	1.57619	1.81993		2.43152	1.8317	1.5407	2.27785
PF3D7_0303500	-0.497891	-0.419579	-0.439244	-0.169332		-0.746912	-0.795952	-0.783276	-0.48078
PF3D7_0303600	0.286071	0.135522	0.106964	-0.216878		0.767956	1.00757	0.220981	-0.29364
PF3D7_0303700	0.0622916	-0.102036	0.130635	0.0100504		0.0531405	0.108246	0.0491782	-0.0567464
PF3D7_0303800	0.010333	-0.327181	-0.154264	-0.355615		0.549097	-1.43428	0.309076	0.649451
PF3D7_0303900	-0.569334	-0.555588	-0.791842	-0.820929		-0.139509	0.356872	0.160259	-0.53953
PF3D7_0304000	-1.05147	-0.617048	-0.756104	-0.771624		0.530953	0.51438	1.34196	0.737921
PF3D7_0304100	-0.376161	-0.236832	-0.196155	-0.52902		-0.415003	-0.12777	0.0113756	-0.0289258
PF3D7_0304200	-2.04859	-2.65619	-2.31514	-1.73481		-2.76976	-2.36832	-2.89085	-2.91164
PF3D7_0304300	0.328374	0.279423	0.262263	-0.462504		-1.06497	-0.851922	-0.750981	-0.508724
PF3D7_0304500	-0.0517256	-0.27637	-0.13208	0.107389		-1.33317	-1.36564	-1.87027	-1.64465
PF3D7_0304600	0.267587	-0.0478806	0.0147528	0.456199		-0.427123	-0.3573	-0.910343	-0.83001
PF3D7_0304700	-0.0690102	-0.379198	-0.274084	0.0464783		0.192556	-0.0948228	-0.127071	0.0631575
PF3D7_0304800	-0.35548	0.395702	0.339158	0.216621		-0.0106686	-0.317054	-0.0361867	0.196096
PF3D7_0304900	0.482725	0.214896	0.123865	-0.141652		1.31739	1.75669	0.826554	0.618442
PF3D7_0305000	-1.19825	-0.955248	-0.835825	-0.784326		-0.0628772	-0.260198	-0.524829	-0.107268
PF3D7_0305100	-1.19493	-1.35424	-1.12746	-0.884305		-0.971961	-0.928475	-0.693012	-0.477878
PF3D7_0305200	0.357062	1.23331	1.08097	0.545253		-0.144593	-0.445125	0.299522	0.680954
PF3D7_0305300	-2.26177	-1.28181	-1.58756	-1.64233		-1.89778	-1.96835	-1.09287	-0.604716
PF3D7_0305400	0.326244	0.687816	0.683835	0.704628		-0.153133	-0.415258	-0.635065	0.256741
PF3D7_0305500	0.70722	-0.0652931	-0.00546314	0.119097		0.375979	0.699773	0.154651	-0.151316
PF3D7_0305600	-1.53155	-1.07814	-1.02466	-1.22074		-2.12245	-2.53884	-1.82648	-1.54994
PF3D7_0305700	0.975119	0.518644	0.504197	1.10157		0.47138	0.34459	0.125541	0.606995
PF3D7_0305800	-1.33906	-0.483594	-0.835477	-0.794574		-0.335079	-0.0208163	0.277386	0.149554
PF3D7_0305900	0.268506	0.15732	0.0237766	0.0921983		0.465081	0.538394	0.405125	0.554569
PF3D7_0306000	-0.288286	0.539521	0.419159	0.260292		0.249594	-0.520164	-0.302017	0.557832
PF3D7_0306100	0.544662	0.506565	0.493293	0.42003		0.0995906	-0.24768	-0.125256	0.00140807
PF3D7_0306200	0.0176382	0.336748	0.392041	-0.0203315		-0.195589	0.297513	0.133103	-0.301211
PF3D7_0306300	-1.25571	-1.18809	-1.03001	-0.777819		-1.83536	-1.88609	-2.11008	-2.59568
PF3D7_0306400	-0.502536	-0.14504	0.199619	-0.184869		-0.529979	-0.956412	-0.321536	-0.436837
PF3D7_0306500	-1.05192	-0.419722	-0.660088	-1.31178		1.59856	1.57782	1.55621	1.38543
PF3D7_0306600	0.808439	0.554003	0.457434	0.152383		0.462104	0.565991	0.58107	0.270732
PF3D7_0306700	0.984822	0.510241	0.536986	0.69739		0.53483	0.358956	0.1535	-0.00520225
PF3D7_0306800	0.744436	0.891021	0.835626	0.639699		0.319006	0.47428	0.06184	0.194036
PF3D7_0306900	-0.0702516	0.455447	0.602901	0.25508		0.253137	0.113939	0.517536	0.911208
PF3D7_0307000	0.154521	0.278048	0.372165	0.517067		-0.424746	-0.591214	-0.742917	-0.431548
PF3D7_0307100	0.868385	0.486826	0.438811	0.930237		0.762051	0.391622	0.0497058	0.264458
PF3D7_0307200	0.357774	0.243323	0.104334	-0.0873955		0.892717	0.750284	0.727623	0.366884
PF3D7_0307300	0.214641	-0.191052	-0.267273	-0.0583745		-0.236036	0.101232	-0.364474	-0.589501
PF3D7_0307400	1.40053	0.944752	1.09247	1.6225		0.901076	0.800775	0.896409	1.45802
PF3D7_0307500	0.218512	0.263744	0.0975063	0.0719511		-0.522685	-0.787706	-0.546016	-0.108293
PF3D7_0307600	1.0267	0.678045	0.614379	0.841301		1.11758	1.2639	0.516167	0.250707
PF3D7_0307700	-0.44288	-0.335345	-0.24895	-0.512284		-0.350103	-0.504118	-0.0810993	0.162565
PF3D7_0307800	0.192764	-0.546583	-0.0626519	-0.224039		-0.0898197	-0.312919	-0.32295	-0.587678
PF3D7_0307900	1.16447	0.516625	0.54268	1.84355		-0.114152	0.113835	-0.188159	-0.407743
PF3D7_0308000	0.632739	-0.215184	-0.312971	-0.265229		0.216236	0.996278	0.362294	-0.607142
PF3D7_0308100	1.61288	1.16278	0.883396	1.71989		0.849256	0.866081	0.417407	0.28293
PF3D7_0308200	0.547868	0.246323	0.313663	0.356128		-0.298387	-0.438599	-0.567636	-0.513529
PF3D7_0308300	0.243967	0.610689	0.595976	0.775797		-0.852782	-1.05477	-0.594894	-0.324352
PF3D7_0308400	0.459526	-0.251828	-0.131229	0.253394		0.111257	0.308453	-0.0634917	-0.488195
PF3D7_0308500	-0.423477	0.103959	0.127783	-0.544404		-0.252753	-0.429419	-0.0123889	0.0626331
PF3D7_0308600	-0.607626	-0.168385	-0.171738	-0.770044		0.392526	0.629263	0.947525	0.887061
PF3D7_0308700	-0.291867	-0.104819	0.00315252	-0.276861		-0.0603418	-0.235951	-0.84974	-0.570847
PF3D7_0308800	-0.724348	-0.922544	-0.582747	-0.841335		0.0449196	-0.0301707	-0.26616	-0.384996
PF3D7_0308900	-0.354083	0.501082	0.419633	-0.332361		-0.00357723	-0.609688	0.0180009	0.358611
PF3D7_0309000	-0.164047	-0.563131	-0.270256	-0.429592		-0.17269	0.017736	-0.355261	-0.514097
PF3D7_0309100	-1.39991	-1.56764	-1.69332	-1.51599		0.285009	0.237202	0.557198	-0.258592
PF3D7_0309200	0.171339	0.301768	0.243979	0.298904		0.311933	0.182636	0.371208	0.458001
PF3D7_0309300	-0.0720211	0.80023	0.819301	0.20291		0.0968443	0.0841276	0.40895	0.668311
PF3D7_0309500	1.21038	1.39021	0.967994	0.536957		0.683899	1.09828	1.76821	1.80608
PF3D7_0309600	-1.01204	-1.21618	-1.48405	-1.39928		-1.03858	-0.541685	-1.12019	-1.45805
PF3D7_0309700	0.0035158	0.040475	-0.120075	-0.162424		-0.0408274	0.125322	-0.0306303	0.0222004
PF3D7_0309800	-1.36612	-1.94462	-1.10985	-0.96566		-1.69668	-1.7146	-2.20429	-1.85858
PF3D7_0309900	0.23014	0.513549	0.513189	0.970453		-0.770135	-0.834823	-1.22258	-0.483914
PF3D7_0310000	-0.480881	-0.345155	-0.197622	-0.468071		0.485991	0.242846	0.617613	0.654362
PF3D7_0310100	0.508747	0.566782	0.369259	0.229735		1.06869	1.18466	0.676114	1.07046
PF3D7_0310200	0.360788	-0.576842	-0.284256	-0.184251		0.374546	0.599728	0.16581	-0.649244
PF3D7_0310300	0.575882	1.00664	0.522466	0.946704		-0.288914	-0.38804	-0.250776	-0.237473
PF3D7_0310400	0.725544	-0.0516061	-0.0504602	-0.853893		0.469422	0.730309	0.0557976	-0.519076
PF3D7_0310500	0.0219108	-0.178479	0.025443	0.101875		-0.934839	-1.1961	-1.27896	-1.1233
PF3D7_0310700	-0.289406	-0.511039	-0.624032	-0.884911		2.0156	2.04645	1.57582	1.05493
PF3D7_0310800	-0.755544	-0.30756	-0.512488	-0.343963		-0.29932	-0.00462132	0.698393	0.267473
PF3D7_0310900	0.211107	0.395113	0.429281	0.0160836		0.961358	1.11438	0.942064	1.04207
PF3D7_0311000	2.12059	1.84934	1.82623	2.83565		0.893421	1.22145	1.15405	2.01771
PF3D7_0311100	-0.523561	-0.0441963	-0.370171	-0.612308		-0.616613	-0.537854	0.134231	0.0424874
PF3D7_0311200	0.204404	0.0452494	-0.0471188	-0.0751586		-0.436178	-0.0372635	-0.02371	-0.553832
PF3D7_0311300	0.482848	0.0704359	0.0183391	0.0489188		-0.626952	-1.05206	-1.20873	-1.19968
PF3D7_0311400	0.640764	-0.278887	-0.392826	-0.288047		0.484966	1.12348	0.705922	-0.274063
PF3D7_0311500	0.478973	0.0330911	0.0775201	-0.0674714		0.439391	0.734323	0.128516	-0.320581
PF3D7_0311600	-0.177318	0.365361	0.257502	-0.309619		-0.0411837	-0.0926691	0.231589	0.229062
PF3D7_0311700	-1.28914	-0.903774	-0.727063	-1.35617		-1.23516	-1.36327	-0.946205	-1.52957
PF3D7_0311800	-1.47888	-0.947162	-0.92614	-1.24215		-0.546006	-0.172979	0.0735097	-0.326302
PF3D7_0311900	-1.35455	-0.93076	-0.99584	-0.790462		-1.25682	-0.937877	-1.29276	-1.70122
PF3D7_0312000	-0.232261	0.237234	0.158739	-0.387043		0.178544	-0.23013	0.235257	0.407095
PF3D7_0312100	-0.686062	-0.282582	-0.349136	-0.476934		-0.338215	-0.248472	0.0961775	0.340689
PF3D7_0312200	-0.478372	-1.30488	-1.18374	-0.449964		-0.455868	-0.407398	-0.337629	-0.988361
PF3D7_0312300	-0.365415	-0.259287	-0.343431	-0.319922		-0.290966	-0.158128	-0.378611	-0.492728
PF3D7_0312400	-0.951702	-0.534334	-0.889131	-0.71408		0.818679	1.01947	0.639237	0.513548
PF3D7_0312500	-0.0297855	-0.0750867	-0.0451936	-0.0545653		-0.274228	-0.271868	-0.858861	-0.567709
PF3D7_0312600	0.258881	0.318353	0.296897	0.305285		0.227487	0.337259	0.245638	0.52242
PF3D7_0312700	-1.44543	-0.53037	-1.22371	-1.44341		0.587579	0.947429	1.15604	0.875578
PF3D7_0312800	0.98156	0.909152	0.877502	0.631766		1.57907	1.34222	1.08583	1.12666
PF3D7_0312900	-0.124852	0.486858	0.301575	-0.403588		0.0367335	-0.227968	0.460471	0.427493
PF3D7_0313000	-0.408192	0.580166	0.278206	-0.00894196		-0.253893	-0.593929	0.0271157	-0.125458
PF3D7_0313100	-0.594241	-0.175478	0.187931	-0.541909		-0.271807	-0.3333	0.196278	0.194705
PF3D7_0313200	-0.0580355	-0.36701	-0.226417	0.142221		-0.330677	-0.175813	-0.0397072	0.307073
PF3D7_0313300	-0.0842761	0.40536	0.38462	0.185602		0.869794	0.551907	0.832388	0.989623
PF3D7_0313400	0.188815	-0.301605	-0.29136	-0.115509		0.421619	0.334809	-0.27928	-0.674624
PF3D7_0313500	-0.636628	-0.27348	-0.205126	-0.35433		-0.829617	-1.0367	-0.596097	-0.666678
PF3D7_0313600	-0.188129	0.0168584	0.0182361	-0.102109		-0.602506	-0.776639	-0.939585	-0.764741
PF3D7_0313800	0.270527	0.323224	0.17075	-0.0517558		1.8456	1.73932	1.44343	1.13128
PF3D7_0313900	0.200934	0.0560771	0.245718	0.222878		0.451272	0.381487	0.240429	0.272999
PF3D7_0314000	1.03314	0.383702	0.648332	0.23542		0.627976	0.639999	0.432784	0.464561
PF3D7_0314200	0.587083	0.106792	0.348591	0.311649		0.448001	0.637029	0.326683	0.127273
PF3D7_0314400	-0.0882702	0.779754	0.557633	-0.0623036		0.786266	0.568017	1.26615	1.58398
PF3D7_0314500	-0.892854	-0.115806	-0.130324	-0.0743373		-0.719665	-0.662251	-0.363568	0.0737098
PF3D7_0314600	-0.314117	-0.697119	-0.483458	0.173702		-1.38226	-1.15803	-1.41729	-1.57649
PF3D7_0314700	-1.23199	-0.686814	-0.974637	-0.847162		-0.15876	0.182158	1.14669	0.757195
PF3D7_0314800	1.00471	0.662897	0.654559	0.735441		1.22735	0.793467	0.884965	1.15194
PF3D7_0314900	-0.466741	-0.0828427	-0.309974	0.251138		-1.14541	-1.40888	-1.33904	-0.660896
PF3D7_0315000	0.718683	0.410832	0.379687	0.264259		0.815334	1.2614	0.518812	0.287762
PF3D7_0315100	0.50166	0.0765833	0.247114	-0.166446		0.705635	0.43391	0.00403008	-0.297807
PF3D7_0315200	-0.322481	-0.146308	-0.33436	-0.572666		0.754263	0.587455	0.737644	0.508692
PF3D7_0315300	-0.60517	-0.580139	-0.504883	-0.616776		-0.37752	-0.15241	-0.324792	-0.444054
PF3D7_0315400	0.10839	0.301277	0.233786	0.369009		0.385532	0.0157011	-0.35865	0.0551896
PF3D7_0315500	0.170636	0.306072	0.189816	0.313204		0.272986	0.202445	0.339278	0.496667
PF3D7_0315600	-0.303994	-0.701721	-0.350056	-0.340211		0.0201004	-0.0405261	0.337995	-0.0771272
PF3D7_0315700	-1.13249	-0.404522	-0.917645	-1.37922		0.411331	0.465409	1.1757	0.353103
PF3D7_0315800	-0.0744828	0.415453	0.545421	0.335564		-0.861314	-0.998933	-1.46184	-0.751737
PF3D7_0315900	-0.1618	0.392626	-0.0799039	0.177476		1.02129	0.937054	1.1118	0.862372
PF3D7_0316000	-0.266423	-0.424505	-0.284962	-0.247021		-0.233682	-0.343508	-0.323204	-0.129666
PF3D7_0316100	0.0591133	0.022894	-0.0841468	0.33652		-0.522401	-0.682785	-0.790234	-0.658875
PF3D7_0316200	-1.58333	-0.585178	-0.611588	-0.686986		-1.4709	-1.31015	-1.32153	-0.713986
PF3D7_0316400	0.558754	0.194207	0.145195	0.569274		-0.116492	0.0970626	-0.257954	-0.195976
PF3D7_0316500	0.28413	0.888851	0.844776	1.18552		0.156015	0.109339	0.123705	0.990991
PF3D7_0316600	0.161014	0.259622	0.208541	0.376046		-1.01565	-1.11439	-0.985504	-0.536303
PF3D7_0316700	-0.207911	0.224862	0.286156	-0.184344		-0.0354542	0.116598	-0.0946036	-0.034343
PF3D7_0316800	0.832511	0.284656	0.319769	0.191569		0.900497	0.53435	0.420625	-0.0340871
PF3D7_0316900	-0.36542	0.0626818	-0.0511249	0.0970042		-0.474455	-0.24644	-0.300694	0.16702
PF3D7_0317000	-0.33286	0.223519	0.214282	0.261151		-0.14578	-0.534123	-0.108814	0.39793
PF3D7_0317100	-0.133576	-0.479107	-0.371171	0.0191677		-0.700687	-0.0845942	-0.312232	-0.406712
PF3D7_0317200	-0.080658	-0.370875	-0.385369	0.0485562		-0.154847	0.0866034	0.133	-0.718495
PF3D7_0317300	-0.048915	-0.48512	-0.186197	-0.530562		-1.1043	-1.10348	-1.2889	-1.63121
PF3D7_0317400	-0.10725	-0.30287	-0.291779	0.0363549		-0.54053	-0.310485	-0.357728	-0.496375
PF3D7_0317500	0.400966	0.604962	0.528268	0.837994		-0.00502267	0.17378	0.313269	0.305366
PF3D7_0317600	0.569443	0.215226	0.199682	-0.106687		0.545123	0.685538	0.274064	-0.0176376
PF3D7_0317700	0.44527	0.266058	0.337734	0.323048		0.0301213	0.043833	-0.304968	-0.288969
PF3D7_0317800	-0.880664	-1.32685	-0.88782	-0.702493		-1.92971	-2.16427	-2.14572	-2.15426
PF3D7_0317900	-0.0447412	0.021734	-0.219045	-0.207837		-0.112004	0.0971307	0.0911085	-0.334698
PF3D7_0318000	-0.337037	0.155538	0.232311	0.49039		-1.74779	-1.85076	-1.63408	-1.17582
PF3D7_0318100	1.20187	1.04777	0.891282	1.22076		2.08583	2.13626	1.57656	1.82535
PF3D7_0318200	-1.03755	-0.684078	-1.04476	-0.632964		0.0235828	0.524574	0.413598	-0.161672
PF3D7_0318300	-0.206947	-0.335626	-0.191366	0.309161		0.138616	-0.0886589	0.125093	0.348782
PF3D7_0318400	-0.252077	-0.104385	0.164565	-0.267482		-0.919903	-0.765626	-0.68454	-0.682885
PF3D7_0318500	-0.364842	-0.700813	-0.468636	-0.241648		0.72844	0.862059	1.02009	0.87066
PF3D7_0318600	-0.206243	-0.282545	-0.482565	0.293267		-0.0990275	0.2842	0.202048	0.00472494
PF3D7_0318700	-0.00781924	-0.0428223	-0.0863699	-0.279559		0.974669	0.632339	0.648914	0.595533
PF3D7_0318800	-0.307517	-0.153593	-0.0367642	-0.230585		-1.14354	-1.42247	-1.29546	-1.15489
PF3D7_0318900	-0.175435	-0.22426	-0.1356	-0.195804		-0.0835985	-0.339969	-0.37403	-0.335776
PF3D7_0319000	-0.509033	-0.507274	-0.380396	-0.0712235		-0.513549	-0.660484	-0.951604	-0.904436
PF3D7_0319100	-1.42494	-1.84227	-1.3516	-2.09294		-1.67292	-2.18892	-1.86392	-1.92787
PF3D7_0319200	-0.307031	0.289729	0.140461	-0.127892		-0.221291	-0.157735	0.312274	0.288788
PF3D7_0319300	0.040565	0.0781727	0.141014	0.0743478		0.177148	0.205461	0.19268	0.286858
PF3D7_0319400	-0.00128733	0.397405	0.272955	0.283815		-0.632613	-0.565299	-0.166044	0.175155
PF3D7_0319500	1.26586	0.898829	0.586601	0.643517		2.32621	2.02603	1.50863	1.18067
PF3D7_0319600	-1.1911	-1.33884	-1.00792	-0.47312		-2.60398	-2.53915	-2.75697	-2.93717
PF3D7_0319700	-0.053904	0.109295	0.374629	0.186369		-0.0206241	-0.223392	-0.0847375	0.190313
PF3D7_0319800	0.298196	0.237978	0.229595	0.536652		-0.322764	-0.417396	-0.0945885	0.264159
PF3D7_0319900	-2.34361	-2.44131	-2.33809	-2.01664		-3.32226	-2.98617	-3.06985	-2.87118
PF3D7_0320000	-0.272673	0.340836	0.283659	-0.0447586		-0.927137	-0.908048	-0.318038	-0.232795
PF3D7_0320100	0.361201	-0.494807	-0.202265	0.670579		-0.774364	-1.01397	-0.60848	-0.660858
PF3D7_0320200	0.152893	-0.264456	-0.108597	-0.00246809		0.283119	1.20992	1.05552	0.571334
PF3D7_0320300	-0.344159	-0.657558	-0.261503	-0.310465		-0.276303	-0.397573	-0.364809	-0.158912
PF3D7_0320400	0.395488	0.192309	-0.100424	0.00669235		0.948526	1.20703	1.23632	1.81599
PF3D7_0320500	-0.0418616	0.0310181	-0.247358	0.0632526		0.0567361	0.258239	0.412603	0.0238777
PF3D7_0320600	0.173796	0.0778333	-0.0537382	0.421837		-0.145514	-0.32354	-0.393229	-0.385488
PF3D7_0320700	-1.03127	-1.02988	-1.15685	-1.39644		0.7998	1.53747	1.4316	0.472365
PF3D7_0320800	-0.00396628	-0.133643	-0.16004	0.0709877		-0.942168	-1.10675	-0.615327	-0.292196
PF3D7_0320900	-0.0208569	-0.0447278	-0.324414	-0.728866		1.60424	1.69519	1.54262	0.755166
PF3D7_0321000	0.77054	0.396744	0.44779	-0.242183		1.87464	1.54785	1.21308	0.790063
PF3D7_0321100	-0.00871297	0.549476	0.355636	0.0181989		0.733709	0.478789	1.30154	1.55411
PF3D7_0321200	0.901859	0.342716	0.252038	0.743259		1.36888	2.06445	1.52008	1.08266
PF3D7_0321300	1.39043	1.65441	1.44566	2.31961		1.15237	0.850714	1.37551	2.41333
PF3D7_0321400	-0.172344	0.0106157	-0.153059	-0.126518		0.522088	0.697876	1.30101	1.11179
PF3D7_0321500	-1.165	-0.314308	-0.978911	-1.26813		0.612424	0.897469	1.40138	1.15708
PF3D7_0321600	0.966648	0.581892	0.643912	0.501964		0.794219	0.632083	0.122113	0.053211
PF3D7_0321700	-0.0315403	-0.130743	-0.00586463	0.0805986		0.293055	0.572854	0.569284	0.532337
PF3D7_0321800	-0.185743	0.462876	0.270671	0.134097		0.163866	-0.252749	0.707461	0.820051
PF3D7_0321900	-0.256014	-0.383884	-0.667916	-0.905723		0.476841	1.33239	0.459161	-0.457813
PF3D7_0322000	0.903301	0.421747	0.487509	0.215725		1.37912	1.38798	0.826143	0.372557
PF3D7_0322100	0.754762	0.245171	0.140441	0.05272		0.153639	0.3421	0.110347	-0.0870715
PF3D7_0322200	0.0736647	-0.128914	0.0776366	0.120237		-0.500894	-0.804489	-0.610848	-0.40082
PF3D7_0322300	-0.53339	-0.837621	-0.649176	-0.731638		-0.561641	-0.677366	-0.898303	-0.928118
PF3D7_0322400	0.27322	0.402633	0.227186	0.597267		-0.235273	-0.326831	-0.0604996	0.214985
PF3D7_0322500	0.791304	0.394938	0.258568	1.30959		-0.304018	0.175515	-0.217025	-0.336123
PF3D7_0322600	0.736078	0.80406	0.6245	0.987245		-0.216468	-0.428035	-0.189009	0.0352698
PF3D7_0322700	0.631088	0.226807	0.146859	0.190029		0.701422	0.671252	0.260427	0.169103
PF3D7_0322800	0.296451	-0.113263	0.154841	-0.579558		0.673166	0.760157	0.447374	-0.00130479
PF3D7_0322900	0.733882	0.227568	0.200293	0.199533		1.10264	1.07399	0.794665	0.392928
PF3D7_0323000	0.916889	0.299885	0.16016	0.115248		0.876198	1.24026	0.644172	-0.187118
PF3D7_0323100	-0.153923	-0.562891	-0.566171	-0.214633		-0.44888	-0.249679	-0.463072	-0.673926
PF3D7_0323200	0.0618566	-0.345669	-0.698774	0.169992		-0.124147	0.305352	-0.673624	-0.761424
PF3D7_0323300	-0.130764	-0.691258	-0.214184	-0.298774		-0.766329	-0.706854	-1.1864	-1.0539
PF3D7_0323400	0.55499	-0.193522	-0.0879348	-0.220984		-0.201298	0.0553708	-0.400094	-0.990831
PF3D7_0323500	-0.0983626	-0.696564	-0.989135	0.0348635		-1.09139	-1.30959	-1.79422	-1.75984
PF3D7_0323600	-0.777682	0.0977781	-0.347368	-0.251306		0.608174	0.8626	1.72041	1.35109
PF3D7_0323700	-0.175486	-0.235565	-0.574245	-0.704308		0.963547	0.83129	0.850925	1.01742
PF3D7_0323800	-0.191857	-0.081198	-0.379193	0.0940677		-0.0860587	-0.0769904	-0.1269	0.354604
PF3D7_0323900	-0.321545	0.124512	0.21643	0.378047		-0.701591	-0.851477	-0.710503	-0.270011
PF3D7_0324000	-0.367264	-0.545793	-0.339639	-0.241738		-0.352579	-0.163178	-0.0245392	-0.251324
PF3D7_0324100	0.259745	0.488151	0.499091	0.461131		2.14767	1.47885	1.67344	1.53186
PF3D7_0324200	0.0270147	0.432839	0.507927	0.327037		0.606013	0.754179	0.75083	0.930055
PF3D7_0324300	0.170941	-0.138511	-0.161863	-0.142247		-0.0841047	0.140683	-0.659808	-0.804825
PF3D7_0324400	-0.283448	-0.397098	-0.386423	-0.446791		-0.568194	-0.458181	-0.580416	-0.777927
PF3D7_0324500	0.496576	-0.119421	-0.302034	0.0870257		-0.627611	-0.957092	-1.10962	-1.44107
PF3D7_0324600	0.0645056	0.315301	0.212046	0.0638215		0.269525	0.377109	0.292103	0.746432
PF3D7_0324700	-1.25208	-1.12389	-1.34581	-1.42785		0.930111	1.21237	1.76917	1.42224
PF3D7_0324800	0.377086	-0.169212	-0.111942	-0.027822		-0.501121	-0.606808	-0.906478	-1.10182
PF3D7_0324900	-0.0833914	-0.543385	-0.141995	-0.188394		-0.267077	-0.514203	-0.589434	-0.0126515
PF3D7_0400100	-1.81724	-2.33584	-1.96699	-1.9527		-1.64214	-1.7358	-1.91814	-2.29295
PF3D7_0400300	-0.16557	0.261684	0.0929599	-0.136135		0.117246	0.154892	0.0563428	0.660061
PF3D7_0400400	0.22454	-0.141207	-0.0613636	-0.180277		-0.212283	-0.230965	-0.31596	0.0140599
PF3D7_0400500	-0.48673	-0.52736	-0.126885	-0.263343		-1.11587	-1.13335	-1.13267	-1.37169
PF3D7_0400600	-0.0743583	0.100498	0.0198149	0.0997171		0.0695797	0.179538	-0.201285	-0.115789
PF3D7_0400700	0.136489	-0.122201	-0.130415	0.549764		-0.595333	-0.673204	-1.009	-1.0178
PF3D7_0400800	0.942657	1.91467	1.79501	2.07022		1.99793	1.16044	1.90388	1.9889
PF3D7_0400900	0.892509	0.304651	-0.00469224	0.556732		0.504252	0.468207	-0.115824	-0.501943
PF3D7_0401000	0.412726	0.76231	0.531498	0.688227		-0.0701094	-0.414442	-0.05812	0.155832
PF3D7_0401200	1.19509	0.426619	0.424175	0.805333		1.37524	1.60096	0.96749	0.684012
PF3D7_0401300	-0.486725	-0.470973	-0.369264	-0.387103		0.263004	0.0569541	0.676248	0.987452
PF3D7_0401400	0.58021	1.09835	1.05552	0.716806		-0.228836	-0.276206	0.17633	0.599614
PF3D7_0401500	1.156	0.913196	0.484907	0.875721		1.12141	1.26803	0.806066	0.876317
PF3D7_0401700	-1.89535	-1.75178	-1.95439	-2.07484		-0.315704	-0.220618	-0.130046	-1.01828
PF3D7_0401800	0.652131	0.722359	0.673025	1.35633		-0.113222	0.00882571	0.229424	0.565883
PF3D7_0401900	1.31444	0.626818	0.708689	2.2065		0.670613	0.455432	0.313765	-0.287766
PF3D7_0402000	-0.129027	0.273373	0.242394	-0.35659		0.28577	0.281958	0.797202	0.559064
PF3D7_0402100	-0.426885	0.5015	0.339061	-0.266928		1.24767	0.979338	1.20817	1.30107
PF3D7_0402200	0.144028	0.0492056	0.163106	-0.0864793		1.133	1.19898	1.31732	0.646835
PF3D7_0402300	-0.53025	-0.636529	-1.02439	-0.927684		0.305586	0.642032	0.69736	0.222869
PF3D7_0402400	-0.216472	0.281995	0.212234	-0.248407		0.917537	0.780987	1.29749	0.89849
PF3D7_0402500	0.296276	0.482317	0.503544	0.422915		0.211574	-0.0708533	-0.00536132	0.111654
PF3D7_0402600	0.0502889	0.812704	0.739933	0.0897176		0.533996	0.0759614	0.785061	1.32323
PF3D7_0402700	0.493711	-0.44733	-0.490969	-0.125434		-0.0362095	0.505782	-0.469128	-1.06454
PF3D7_0402800	0.860479	0.127801	0.229931	0.366615		0.56312	0.673743	0.169232	-0.110467
PF3D7_0402900	0.0953455	-0.0868406	-0.1104	0.0212419		0.0452325	0.0227121	0.305413	0.44943
PF3D7_0403000	-1.2369	-0.810274	-0.519532	-0.578749		-2.47363	-2.49165	-2.53187	-2.54061
PF3D7_0403100	-0.341242	-0.671601	-0.671856	-0.436922		-0.344131	-0.324836	-0.851605	-1.01899
PF3D7_0403200	-0.541053	-0.755412	-0.776303	-1.07418		0.221992	0.277877	0.441669	-0.0958133
PF3D7_0403300	-0.0400596	-0.0414248	-0.314788	-0.135585		-0.0835985	-0.232199	-0.0218158	-0.139935
PF3D7_0403400	0.445105	-0.426426	-0.267892	-0.0742902		-1.28875	-1.03572	-1.52322	-1.68002
PF3D7_0403500	0.248413	0.615646	0.680594	0.790074		1.43716	0.950159	0.588985	1.31249
PF3D7_0403600	0.410445	-0.233682	0.0382443	0.548208		-0.464826	-0.198033	-0.368302	-0.114226
PF3D7_0403700	-0.169366	-0.675237	-0.109156	-0.34206		-0.0725566	-0.370437	-0.404005	-1.03027
PF3D7_0403800	0.101713	0.269796	0.405219	0.0886038		-0.0318662	-0.207219	0.209283	0.195157
PF3D7_0403900	0.870641	1.37689	1.27049	0.962848		0.949487	0.755479	1.11958	1.83121
PF3D7_0404000	0.16469	0.376168	0.80821	0.487822		0.434554	0.762421	1.06292	0.759427
PF3D7_0404100	-0.15125	-0.265431	-0.370849	-0.0328437		-0.221539	-0.256544	0.0533815	-0.484348
PF3D7_0404200	0.39965	-0.0350897	0.0212522	0.378766		-0.171411	-0.253367	-0.63693	-0.804015
PF3D7_0404300	-0.911706	-0.593286	-1.01548	-1.01056		1.49008	1.72166	2.70328	1.52277
PF3D7_0404400	0.851442	0.638717	0.739289	0.408815		0.194629	-0.259986	-0.397169	-0.112251
PF3D7_0404500	0.832974	0.112235	0.0965503	0.297048		-0.10996	-0.0708341	-0.320031	-1.08475
PF3D7_0404600	1.18999	1.27775	1.22071	1.33575		2.42395	0.607071	2.71584	2.5628
PF3D7_0404700	-0.50601	-0.82345	-0.730996	-0.554647		-0.439559	-1.00901	-1.19443	-0.502806
PF3D7_0404800	0.334597	0.0409922	-0.226051	0.00302258		-0.224152	0.457974	-0.145726	-0.769567
PF3D7_0404900	-0.573908	-0.270278	-0.377172	-0.300721		-0.595096	-1.0285	-0.376323	-0.160978
PF3D7_0405000	0.129338	-0.298036	0.957084	0.374307		-0.473933	-0.632186	-0.855021	-0.96408
PF3D7_0405100	-0.1774	0.49086	0.363116	0.199822		0.536329	0.845319	1.38896	1.44185
PF3D7_0405200	1.02532	0.685039	0.464201	0.671665		0.632068	0.987506	0.37369	-0.0672709
PF3D7_0405300	0.572357	0.476206	0.502724	0.499086		0.714778	0.555068	-0.284703	0.120729
PF3D7_0405400	-1.39644	-0.85867	-1.38826	-1.4614		0.489962	0.381369	1.16079	0.386807
PF3D7_0405500	-0.168203	0.825936	0.473187	0.687603		0.221915	0.424008	1.05375	1.3489
PF3D7_0405600	0.145845	-0.0299044	0.1624	0.0981372		0.183383	-0.0882075	0.235218	0.0550831
PF3D7_0405700	-1.61792	-0.266105	-1.19539	-1.21017		0.493267	0.696743	1.53505	1.54206
PF3D7_0405800	-0.122057	0.320101	0.176309	-0.271854		-0.329401	-0.498639	-0.283831	-0.280224
PF3D7_0405900	0.293201	0.196302	0.0539552	0.888617		0.681892	1.21606	0.439338	0.193901
PF3D7_0406000	-1.02771	-1.49919	-1.58428	-0.482343		-2.78644	-2.80628	-2.78265	-2.95025
PF3D7_0406100	0.730756	-0.0705348	-0.0183256	0.265885		-0.238312	-0.413288	-0.68875	-1.0917
PF3D7_0406200	-1.03745	-0.523841	-0.701277	-0.469645		0.320397	0.479066	0.805938	0.287827
PF3D7_0406400	-0.103173	0.0209624	-0.00466576	-0.0180653		-0.859284	-0.69686	-0.679285	-0.455022
PF3D7_0406500	1.31956	0.676719	0.511679	0.609174		0.75236	0.877115	0.944565	0.889975
PF3D7_0406600	1.56928	1.13762	1.18004	1.87011		1.19444	0.861379	1.35117	1.78884
PF3D7_0406700	0.69204	0.468593	0.452915	0.610886		0.839793	1.20654	1.09314	0.869151
PF3D7_0406800	1.02161	0.254682	0.272987	0.204457		-0.204324	-0.270853	-0.468428	-0.860286
PF3D7_0406900	-0.695852	-0.0765157	-0.00049158	-0.434809		-0.743381	-0.737129	-0.837103	-0.508891
PF3D7_0407000	-0.227259	0.519128	-0.346692	-0.232915		0.00291104	-0.20563	-0.0310129	-0.137824
PF3D7_0407100	-0.261184	0.268867	0.236906	0.170133		0.0487031	0.0147892	0.233577	0.67346
PF3D7_0407200	-0.778002	-1.04367	-0.95056	-1.40504		-0.474885	-0.286564	-0.309311	-0.82764
PF3D7_0407300	0.231957	0.302092	0.228405	0.232312		0.121805	0.162921	0.362308	0.523857
PF3D7_0407400	0.065792	0.127619	0.263413	0.0882551		0.228743	0.0978002	0.472422	0.707383
PF3D7_0407500	-1.7999	-1.57314	-1.72388	-1.55485		0.610634	1.12406	1.11565	0.474556
PF3D7_0407600	-0.561235	-0.352891	-0.578773	-0.642335		-0.286012	-0.438306	-0.603841	-0.766796
PF3D7_0407700	0.368276	-0.0363039	-0.0141635	0.0933066		1.17582	0.463343	0.787486	0.540937
PF3D7_0407800	0.317507	-0.104221	-0.09205	-0.266257		0.672418	0.587715	0.379168	0.0706249
PF3D7_0407900	0.450623	0.0322969	0.105114	0.285853		-0.970422	-0.900666	-1.54202	-1.26435
PF3D7_0408000	0.671151	0.472438	0.27136	0.407101		-0.0525875	-0.128707	-0.311412	-0.351982
PF3D7_0408100	0.0134866	-0.175521	0.0385339	0.297504		1.00106	0.0198687	-0.195685	-0.0412773
PF3D7_0408200	1.17743	0.403362	0.455268	0.804874		0.516043	0.870365	0.469039	0.450062
PF3D7_0408300	-0.542191	-0.25259	0.0327907	-0.276985		-0.832613	-1.03515	-0.594894	-0.49404
PF3D7_0408400	0.957239	1.88856	1.30289	2.05447		0.94442	0.091436	1.40479	1.7971
PF3D7_0408500	0.11971	0.437715	0.397124	-0.127743		-0.436734	-1.05725	-0.863083	-0.820054
PF3D7_0408600	0.131494	0.969951	0.586128	-0.0357128		1.55925	1.54945	2.4116	2.46846
PF3D7_0408700	0.0807437	0.245303	0.0745818	0.231387		0.797422	1.09254	0.606382	0.436476
PF3D7_0408800	0.143863	0.379419	0.37426	0.379355		0.278103	-0.0346769	0.613792	0.775409
PF3D7_0408900.1	-0.394683	-0.378883	-0.175669	-0.206937		-1.26421	-1.057	-0.915072	-0.428297
PF3D7_0409000	0.696505	0.0402285	0.40279	0.287633		-0.142116	0.0412074	-0.441991	-0.687654
PF3D7_0409100	0.648984	1.57858	1.26245	0.997667		0.929794	1.15059	1.16065	1.52171
PF3D7_0409200	0.182181	-0.212758	-0.245295	0.737082		-0.346056	0.126565	-0.0256346	-0.555473
PF3D7_0409300	-1.80613	-0.878977	-1.10256	-1.72061		0.123013	0.851659	0.548201	0.240337
PF3D7_0409400	0.0475644	-0.27923	-0.290063	-0.0833176		-0.384853	-0.201732	-0.194464	-0.536249
PF3D7_0409500	-2.06176	-1.67635	-1.73604	-0.728304		-2.77386	-3.07089	-3.03717	-2.8852
PF3D7_0409600	-0.292148	-0.86508	-0.552964	0.0795506		0.0436906	-0.585951	-0.982563	-0.258635
PF3D7_0409700	0.874043	1.60543	1.55949	1.06974		1.01966	0.861477	1.51294	1.75789
PF3D7_0409800	0.180053	0.188119	0.252165	0.433109		-0.32102	-0.481484	-0.497525	0.0323904
PF3D7_0409900	-0.887424	-0.131647	-0.34102	-0.522995		0.161735	0.602387	0.696805	0.239124
PF3D7_0410000	0.193948	0.186432	0.343001	0.269398		0.0174745	-0.412517	-0.272664	0.253587
PF3D7_0410100	0.676763	0.74907	0.514848	0.39807		0.634653	0.16956	-0.10149	0.0627215
PF3D7_0410200	-0.520266	-0.558359	-0.427489	-0.49264		-0.337298	-0.596279	-0.200085	-0.726989
PF3D7_0410300	-0.268991	-0.0733537	0.198332	0.0393309		-0.694445	-0.668441	-0.624789	-0.530723
PF3D7_0410400	0.223412	-0.125681	0.0769045	-0.161997		0.159421	-0.194185	-0.624091	-0.6203
PF3D7_0410500	0.316138	1.08507	0.607303	0.717239		0.186649	0.689175	0.523728	1.37713
PF3D7_0410600	0.233616	0.233026	0.36561	0.26714		-0.184203	-0.122155	-0.199842	-0.320069
PF3D7_0410700	0.168952	0.316917	0.20262	0.242209		0.19142	0.202549	0.207863	0.450604
PF3D7_0410800	0.160412	-0.278501	-0.190538	-0.459944		0.11519	0.112642	-0.377211	-0.878699
PF3D7_0410900	0.306443	0.253997	0.404512	0.218475		-0.138976	-0.292451	-0.310892	0.0814083
PF3D7_0411000	0.00639368	0.113541	0.170469	0.147527		0.0442823	-0.262121	0.314832	0.504951
PF3D7_0411100	0.111743	0.357408	0.111028	-0.0121598		0.42251	0.72867	0.991522	0.99491
PF3D7_0411200	0.578336	0.895041	0.886725	0.894912		0.146549	-0.0359363	0.243101	0.636534
PF3D7_0411300	-0.00096758	0.0973958	0.00468215	-0.404256		1.27805	0.817395	1.31364	1.17002
PF3D7_0411400	-0.543609	-1.06602	-0.610921	-0.55395		-1.20181	-1.06187	-1.37732	-1.29399
PF3D7_0411500	-0.740368	-0.535016	-0.455073	0.0793916		-1.82673	-2.00723	-1.81926	-1.60961
PF3D7_0411600	-0.0860139	-0.10908	-0.478779	-0.299263		-0.693862	-0.667107	-1.15331	-0.939602
PF3D7_0411700	0.882825	0.55746	0.495987	0.394413		0.545673	0.622151	0.407073	0.300164
PF3D7_0411800	-0.604528	-0.35868	-0.491531	-0.382488		-1.16962	-1.26304	-1.27617	-0.875887
PF3D7_0411900	-0.363143	-0.641788	-0.968285	-0.598391		-0.460759	-0.519	-0.688713	-0.847213
PF3D7_0412000	-0.668844	-0.0372472	-0.538689	-0.0381259		-0.380958	-0.416839	0.0385513	-0.251906
PF3D7_0412100	-0.468859	-0.147365	0.176774	-0.163751		-0.530679	-0.650485	-0.58107	-0.328961
PF3D7_0412200	0.625719	0.255112	0.0790677	0.839447		0.302613	0.880454	0.445821	0.196761
PF3D7_0412300	1.45011	0.855281	0.382451	1.30092		1.30956	1.12984	1.329	1.21502
PF3D7_0412400	-0.0129594	-1.06951	-0.657655	-0.707437		-0.735814	-0.487372	-0.870604	-1.78741
PF3D7_0412700	0.356914	-0.156788	0.0307502	0.461997		-0.00524928	-0.636786	-0.985834	-0.297694
PF3D7_0412900	1.86007	1.17208	1.20135	1.67631		1.23097	1.2144	1.00134	1.15915
PF3D7_0413100	0.844484	0.196292	0.445897	1.30916		-0.120406	-0.208839	-0.629745	-0.822442
PF3D7_0413200	0.296189	0.0912265	0.302905	0.622031		-0.158491	-0.14004	-0.00623304	-0.0436041
PF3D7_0413300	-0.21033	-0.177123	0.117527	0.085393		-0.805745	-0.830906	-0.777037	-0.462335
PF3D7_0413400	-0.897642	-0.667248	-0.991403	-1.00494		0.0501935	-0.261757	1.10277	0.372976
PF3D7_0413500	-0.410871	-0.791433	-0.659861	-0.56965		-0.369824	-0.351607	-0.642682	-0.745324
PF3D7_0413600	0.64271	0.663045	0.783548	0.436333		-0.860648	-1.09863	-1.42026	-0.589318
PF3D7_0413700	0.201173	0.806462	0.38171	0.481973		0.309555	1.15481	1.56008	1.35364
PF3D7_0413800	-0.39603	-0.812078	-0.740254	-0.735318		0.00377126	-0.239066	0.349383	-0.199598
PF3D7_0413900	0.0141362	-0.0062422	0.297045	0.118045		0.129301	0.0314754	0.194393	0.167193
PF3D7_0414000	0.587196	-0.230753	-0.212302	-0.0427318		0.224456	0.409872	0.292799	-0.352239
PF3D7_0414100	1.20656	0.432725	0.439861	0.800602		1.28116	1.41232	0.800389	0.783143
PF3D7_0414200.1	0.140655	-0.288589	-0.163333	0.245		-0.355655	-0.6217	-0.99869	-0.360724
PF3D7_0414300	-0.658134	-0.622704	-0.982715	-0.980645		-0.151061	0.265384	0.306627	0.20671
PF3D7_0414400	-0.269139	0.099325	0.137484	-0.221861		-0.755386	-0.946499	-0.0724567	-0.276784
PF3D7_0414500	0.2775	0.431884	0.229012	0.638764		-0.197961	-0.199339	-0.539972	0.0628983
PF3D7_0414600	0.278329	-0.151394	-0.0225049	0.717124		-0.696102	-0.954973	-0.947933	-0.430544
PF3D7_0414700	-0.314955	0.153712	0.162665	0.278859		-1.13825	-1.0845	-0.949252	-0.831965
PF3D7_0414800	-1.20738	-0.715198	-0.732856	-1.47068		-0.377862	-0.347896	0.614777	0.036275
PF3D7_0414900	1.30425	0.881062	1.31641	1.44756		0.912886	1.27616	0.506297	0.950163
PF3D7_0415000	0.952782	0.478289	0.596652	0.149576		0.603034	0.69058	0.422336	0.35322
PF3D7_0415100	0.875009	0.0633499	0.128624	0.437029		0.373045	0.430692	-0.0263461	-0.790648
PF3D7_0415200	-0.417857	-0.296838	-0.125212	-0.274942		-0.434999	-0.645937	-0.382297	-0.141141
PF3D7_0415300	0.955406	0.577179	0.430802	0.163994		1.40508	1.36619	1.19982	1.10734
PF3D7_0415400	-0.365943	-0.159877	-0.205123	0.228539		-0.47334	-0.307977	-0.234675	-0.0793256
PF3D7_0415500	0.40817	0.0190137	0.135873	-0.204406		-0.694053	-0.907421	-1.25211	-1.49626
PF3D7_0415600	-0.344355	-0.265723	-0.244254	-0.482346		-0.300974	-0.237834	-0.253687	-0.303532
PF3D7_0415700	-0.917136	-0.916348	-0.876834	-1.1721		0.50872	1.02007	0.482804	-0.302025
PF3D7_0415800	0.279116	0.416139	0.366438	0.0947631		-0.3275	-0.307303	-0.0197706	0.158591
PF3D7_0415900	-0.773642	-0.269271	-0.321396	-0.694927		-0.398323	-0.00742112	0.339167	0.209676
PF3D7_0416000	0.0588315	0.495962	0.32656	0.145146		0.994792	0.878499	0.883469	0.992896
PF3D7_0416100	-0.708682	-0.782728	-0.758134	-0.416147		-1.14209	-1.2649	-1.48518	-1.3725
PF3D7_0416200	0.0822911	0.286925	0.412134	0.12998		0.646592	1.10145	1.04614	0.650286
PF3D7_0416300	-0.126878	-0.21104	-0.246747	-0.157479		-0.774774	-0.628953	-0.81719	-0.31398
PF3D7_0416400	2.00572	1.51709	1.41703	2.10732		2.05392	1.92341	1.27315	2.22493
PF3D7_0416500	-0.0891581	-0.546246	-0.426025	-1.20005		-0.0212876	-0.315839	-0.747016	-1.61444
PF3D7_0416600	-0.391177	-0.601908	-0.342876	0.205239		-1.70311	-1.78026	-1.76186	-1.285
PF3D7_0416700	-0.306937	-0.201055	-0.404	-0.106468		1.88239	1.95392	1.67315	1.162
PF3D7_0416800	-0.255944	0.0132688	0.336347	0.112381		-1.32274	-1.54377	-1.04879	-0.929053
PF3D7_0416900	-0.0859442	0.164999	0.460274	0.192262		-0.478701	-0.647395	-0.633284	-0.252766
PF3D7_0417000	1.08268	1.02979	0.959406	0.572738		0.902107	1.01615	1.22079	1.35988
PF3D7_0417100	0.31349	1.13098	1.00208	0.812425		0.150158	-0.0970671	0.404184	0.68694
PF3D7_0417200	0.516369	-0.060525	0.376075	0.069352		0.179957	0.0840774	0.259689	0.330766
PF3D7_0417300	-2.4867	-2.49356	-2.00984	-2.80207		-2.82629	-3.47769	-2.70282	-2.59349
PF3D7_0417400	-0.922714	-0.421232	-0.0889929	-0.625107		-1.4238	-1.70869	-1.49272	-1.40703
PF3D7_0417600	0.12884	-0.224789	0.0659592	-0.0489503		0.313878	0.0564269	0.130648	0.177701
PF3D7_0417700	-0.0840735	-0.160644	-0.177449	-0.168813		0.474186	-0.101001	0.455403	0.509611
PF3D7_0417800	0.0526395	0.0218483	-0.0939631	0.0767477		-0.130732	-0.247057	-0.325377	-0.0634249
PF3D7_0417900	0.625039	-0.0929616	-0.202028	0.0825376		0.626742	1.7133	0.92826	0.356875
PF3D7_0418000	0.507338	0.121372	0.16447	0.00275504		-0.357165	-0.246872	-0.533279	-0.963767
PF3D7_0418100	0.165058	0.561861	0.663539	0.376596		0.586196	0.245541	0.397009	0.932125
PF3D7_0418200	0.486788	0.0149929	0.367716	0.447426		0.62259	0.433214	0.626921	0.736663
PF3D7_0418300	-0.263253	-0.241337	-0.0171508	-0.0166524		-0.845056	-0.650329	-0.797069	-0.156938
PF3D7_0418400	-0.714017	0.0716266	-0.285425	-0.613643		0.00169157	0.537667	1.18507	0.916711
PF3D7_0418500	-0.133056	0.338195	0.0741999	0.0464757		0.0961755	0.143086	0.117278	0.573175
PF3D7_0418600	-0.183364	-0.476337	-0.237454	-0.0625027		-0.156622	-0.213044	-0.221525	-0.716609
PF3D7_0418700	0.0936308	0.00888423	-0.200036	-1.16759		0.567732	0.530453	0.568995	0.00438379
PF3D7_0418800	0.132619	0.144344	0.304517	0.33664		0.240412	-0.0137505	-0.184598	0.315044
PF3D7_0418900	0.258037	0.283567	0.22457	0.380735		0.0480946	0.349429	0.0171612	-0.114707
PF3D7_0419000	-0.729299	0.138804	-0.0634235	-0.396337		-0.188297	0.0437368	0.372527	0.275795
PF3D7_0419100	0.0759372	0.294401	0.364745	0.0786818		0.184004	-0.873834	-0.15808	0.292727
PF3D7_0419200	-0.156158	-0.30794	-0.476682	0.0806125		-0.180451	0.0516324	0.090956	-0.760136
PF3D7_0419300	-1.0829	-0.836969	-1.59949	-1.34163		0.982339	1.93329	1.67913	1.2786
PF3D7_0419400	0.187192	0.234653	0.493782	0.147102		-0.426475	-0.44417	-0.130054	-0.206458
PF3D7_0419500	-1.07923	-0.824859	-0.943854	-1.03684		0.318475	0.370545	1.04168	1.03411
PF3D7_0419600	0.798502	0.703452	0.765895	1.29155		0.432613	0.824996	0.867773	1.48882
PF3D7_0419700	-1.23458	-0.648013	-1.53773	-0.981469		1.03584	1.68951	1.77053	1.45502
PF3D7_0419800	0.303052	0.209393	0.289598	-0.131434		0.414532	2.31769	0.841854	0.787845
PF3D7_0419900	0.263967	0.0289721	0.131707	-0.192198		-0.455668	-0.734313	-0.957093	-0.952347
PF3D7_0420000	0.422187	0.674349	0.755837	0.60029		0.502073	0.34853	0.788485	1.12867
PF3D7_0420100	-0.491619	0.080223	0.0448312	0.0743853		-0.958557	-1.48291	-1.12809	-0.557723
PF3D7_0420200	0.283912	0.361524	0.485995	0.183715		0.509672	0.449055	0.273919	0.746156
PF3D7_0420300	0.0542645	-0.00663185	-0.108747	-0.097847		1.28279	1.46768	1.35194	0.94351
PF3D7_0420400	0.116213	-0.441685	-0.585032	-0.0123436		0.65377	1.3276	0.503832	-0.624595
PF3D7_0420500	-0.460455	-0.899257	-0.751019	-0.313173		-1.12106	-1.0792	-1.21388	-1.2827
PF3D7_0420700	0.554623	0.29221	0.296217	0.437986		0.996689	0.716903	0.931951	0.957585
PF3D7_0420900	-2.44231	-1.92461	-2.14372	-2.1771		-0.793279	-0.482105	0.266324	-0.620335
PF3D7_0421100	0.110918	-0.143695	-0.162068	-0.360465		0.304201	0.00879032	-0.441276	-0.529268
PF3D7_0421200	0.436621	0.121752	0.0576604	0.550063		-0.0197598	0.0888255	0.139328	0.361197
PF3D7_0421300	0.879901	0.928593	1.04907	1.0477		1.4044	0.954942	0.860192	1.29615
PF3D7_0421500	0.360962	0.171197	0.19107	0.649614		-0.223082	0.143795	-0.478677	-0.398568
PF3D7_0421600	0.507973	0.208926	0.212618	-0.115073		1.1692	1.48612	0.38047	-0.208282
PF3D7_0421700	-0.6834	-1.82866	-1.37505	-1.32579		-1.10397	-1.05427	-1.30268	-1.97037
PF3D7_0421800	-0.340668	-0.313041	-0.249772	-0.168974		0.0479731	-0.247158	-0.125177	-0.509002
PF3D7_0421900	-0.388146	0.628297	0.285111	0.307178		0.069567	-0.280348	0.396452	0.703299
PF3D7_0422000	1.44329	0.784791	0.915117	0.937838		1.54057	1.58961	1.1962	1.01856
PF3D7_0422100	-0.369192	-0.416803	-0.593218	-0.359983		-0.311044	-0.395582	-0.558554	-0.564311
PF3D7_0422200	0.052384	0.293223	0.137947	0.339141		0.192795	0.190157	0.202294	0.15424
PF3D7_0422300	-1.47674	-1.17164	-1.34992	-1.91355		-0.466826	-0.0356749	0.379987	-0.334166
PF3D7_0422400	-0.205733	-0.348806	-0.19531	-0.235932		-0.19096	-0.352729	-0.248765	-0.32451
PF3D7_0422500	0.343576	-0.275333	-0.248802	-0.196489		0.693183	1.42379	0.656595	-0.323034
PF3D7_0422600	-0.67787	-0.225449	-0.145552	-0.261252		-0.923188	-1.05905	-0.583309	-0.465138
PF3D7_0422700	0.787908	0.804696	0.182031	1.26344		0.230609	0.7247	0.919917	0.740981
PF3D7_0422900	0.222293	-0.246576	-0.355513	0.333474		-0.405665	-0.598715	-0.622992	-0.742706
PF3D7_0423000	0.355067	0.29497	0.375719	0.279187		-0.487395	-0.429406	-0.573942	-0.280428
PF3D7_0423100	-0.182849	-0.419141	-0.710647	-0.0888609		-0.203525	0.0176221	-0.0851048	-0.43441
PF3D7_0423200	-0.614656	-0.280057	-0.273684	-0.660187		-0.535861	-0.639426	-0.213651	-0.323877
PF3D7_0423300	-0.0903681	-0.420173	-0.436296	-0.197832		-0.346501	-0.619385	-0.752832	-1.21265
PF3D7_0423400	0.415521	0.459981	0.5315	0.590809		-0.342038	-0.422323	-0.117735	0.34189
PF3D7_0423500	0.327676	-0.312819	-0.567233	-0.200386		-0.665641	-0.419906	-1.02192	-1.73176
PF3D7_0423600	0.386807	0.694578	0.828284	0.764543		0.678082	0.839446	1.14427	1.47362
PF3D7_0423700	1.03428	0.685384	0.545177	0.55679		0.607728	0.663927	0.508549	0.48908
PF3D7_0423800	-0.14689	-0.00902593	-0.0703385	-0.380937		0.557177	0.644971	0.0323969	0.0993448
PF3D7_0423900	0.58875	0.668999	0.299523	0.81555		0.538115	0.91438	0.772527	0.870947
PF3D7_0424000	0.811456	0.793708	0.691468	0.197735		1.04326	0.918205	0.898428	0.859037
PF3D7_0424100	-0.909339	-0.201911	-0.563963	-1.94418		-0.14804	0.0190344	0.0671494	0.107726
PF3D7_0424200	0.111001	0.319738	0.319001	0.458512		-0.111152	-0.0231532	-0.0857285	0.21304
PF3D7_0424300	-0.237111	-0.721036	-0.562998	-0.120635		-1.27289	-1.39047	-1.28494	-0.749244
PF3D7_0424400	-0.347855	-0.596703	-0.905237	0.102526		-1.38143	-0.826862	-1.6329	-1.37202
PF3D7_0424500	0.628034	0.592766	0.730696	0.963429		0.171892	0.170448	0.375412	0.656378
PF3D7_0424600	-0.0271033	0.550123	0.612818	0.153848		0.00182927	-0.764377	-0.108845	0.770622
PF3D7_0424700	-0.190594	0.39987	0.0442963	0.119784		1.0803	0.711866	1.03998	1.48901
PF3D7_0424800	-0.223352	0.494397	0.398349	0.0856779		-0.0588169	-0.922414	-0.069743	0.271576
PF3D7_0424900	0.286475	0.795047	0.771098	0.799466		0.099775	0.229344	0.5346	1.24137
PF3D7_0425000	-0.182462	0.100578	0.0997533	0.0683061		0.198979	-0.108295	0.184323	0.271493
PF3D7_0425100	0.246327	-0.0991902	0.00537552	0.0590704		-0.00628628	-0.272014	-0.40649	-0.301383
PF3D7_0425200	0.339087	0.267771	0.211467	0.445486		-0.0593548	-0.190011	-0.0713319	0.077449
PF3D7_0425300	-0.434377	-0.809652	-0.365311	-0.332102		-1.36723	-1.54838	-1.74788	-1.51398
PF3D7_0425400	1.13033	1.22382	1.11372	0.956423		0.785523	0.72677	0.542374	0.674882
PF3D7_0425500	1.02229	0.22816	0.304428	0.815518		0.218039	0.133753	-0.0104674	-0.185308
PF3D7_0425600	-0.213095	-0.085199	-0.0292463	-0.168081		0.0176349	-0.198777	-0.154486	-0.100321
PF3D7_0425700	-0.92361	-0.116102	-0.504161	-0.364951		-0.483684	-0.501698	-0.192493	0.237086
PF3D7_0425800	-0.0713282	-0.5883	-0.368406	-0.677338		0.174896	-0.118459	-0.100709	-0.342703
PF3D7_0425900	-0.826231	-0.191018	-0.0581398	-0.363192		-0.646828	-0.535992	-0.393224	-0.106541
PF3D7_0426000	-0.57305	-0.685699	-0.380615	-0.271866		-0.542451	-0.547181	-0.901823	-0.936872
PF3D7_0500100	-0.540471	-0.536351	-0.530028	-0.662911		0.444246	0.642955	0.291498	0.155831
PF3D7_0500200	0.283663	0.366458	0.253734	0.103543		0.263682	0.261771	0.353463	0.52257
PF3D7_0500300	0.0153092	-0.0952101	-0.162907	0.440711		-0.372405	-0.395052	-0.713993	-0.364401
PF3D7_0500400	0.344698	0.0372862	0.353008	-0.00978958		0.0990662	0.211845	0.59259	0.599489
PF3D7_0500500	0.437451	0.377766	0.329522	0.297546		-0.008953	0.055958	0.238051	-0.0642729
PF3D7_0500600	0.773583	0.431574	0.468716	0.355598		1.57859	1.5751	0.698292	0.126822
PF3D7_0500700	-0.106109	0.475827	0.281158	0.355919		0.293495	0.254516	0.663921	0.987987
PF3D7_0500800	-0.971325	-0.93828	-0.656688	-0.720743		-1.91241	-2.05436	-1.71845	-1.23569
PF3D7_0500900	0.374675	-0.206591	-0.533609	0.794394		-0.651347	-0.376489	-0.420774	-0.603685
PF3D7_0501000	-0.572496	0.0577884	-0.0589209	0.025515		-0.653733	-1.00662	-0.99838	-0.30669
PF3D7_0501100.1	0.801907	0.602443	0.817318	0.594089		1.38619	1.33406	0.668453	0.814825
PF3D7_0501200	-0.943546	-0.508463	-0.544767	-0.795237		-0.935168	-0.978973	-0.76792	-0.566242
PF3D7_0501300	0.0394568	-0.116919	-0.294771	-0.243465		-1.78376	-1.57459	-1.7109	-1.62593
PF3D7_0501400	0.155026	0.256642	0.226346	0.0463831		1.49438	0.369539	0.546116	0.738563
PF3D7_0501500	-0.150886	-0.218773	-0.0817127	-0.0296916		-0.788894	-1.17323	-0.88823	-0.362739
PF3D7_0501600	0.140969	0.661973	0.595365	0.756575		0.0237749	-0.386514	-0.438711	0.428111
PF3D7_0501700	0.684057	1.04376	1.07931	1.12392		0.76206	0.576628	0.797332	1.6916
PF3D7_0501800	0.0452731	-0.115879	-0.217039	-0.275876		-0.0726577	0.0130047	-0.0555826	0.0588167
PF3D7_0501900	0.24223	-0.339652	-0.213631	-0.155234		-0.633852	-0.622394	-0.980138	-1.00088
PF3D7_0502000	0.0779948	0.339639	0.179316	0.285856		0.172047	0.254848	0.232601	0.505465
PF3D7_0502100	0.0154947	-0.136936	-0.320225	-0.525855		-0.765024	-0.904827	-1.08854	-1.06676
PF3D7_0502200	0.754863	0.73338	1.20014	1.51484		1.01467	0.752	0.826939	2.0806
PF3D7_0502300	0.919193	1.11324	1.24735	1.15006		0.874166	0.329621	0.638777	1.13436
PF3D7_0502400	0.396972	0.313607	0.0323569	0.807709		-0.245193	-0.242691	-0.134435	-0.373931
PF3D7_0502500	0.182217	0.625925	0.360615	0.442765		0.376476	0.338664	0.735501	1.41525
PF3D7_0502600	-0.804326	-2.06265	-1.4068	-2.02895		-1.70383	-2.69295	-2.19279	-2.57842
PF3D7_0502700	0.639993	0.742211	0.675479	0.254085		1.31591	1.07256	1.03303	1.04619
PF3D7_0502800	-0.665264	-1.24095	-1.1402	-0.628382		-2.03392	-2.15345	-2.31122	-2.21481
PF3D7_0502900	-0.14777	-0.238839	-0.450303	-0.239289		-0.141295	-0.137396	-0.208694	-0.378683
PF3D7_0503000	-0.134819	-0.217457	-0.0268809	-0.0342351		0.320556	0.150886	0.447074	0.181257
PF3D7_0503100	-0.374102	0.114897	0.00892067	-0.0380261		0.321472	0.547453	0.853027	0.846798
PF3D7_0503200	-0.140429	0.463447	0.297997	0.615576		0.261003	0.00108749	0.0706666	0.481354
PF3D7_0503300	0.736727	1.20478	1.11482	1.07233		0.0993101	0.223736	0.418225	0.815141
PF3D7_0503400	-0.414	-0.334894	-0.393724	-0.661439		0.157232	0.909694	0.846585	0.325302
PF3D7_0503500	-0.198626	-0.583858	-0.475515	-0.288007		0.0149468	0.0197849	-0.537991	-0.596254
PF3D7_0503600	0.731645	0.0941664	0.068539	0.328429		0.0938752	0.210421	-0.396232	-0.893417
PF3D7_0503800	0.876094	1.03015	0.869117	1.60567		0.786007	1.01452	0.718892	1.4165
PF3D7_0503900	-0.133059	0.716973	0.502846	0.450027		-0.243678	-0.406533	-0.374071	0.459993
PF3D7_0504000	-0.561976	-0.075425	0.00512052	-0.33857		-0.113173	-0.198405	0.247408	0.185953
PF3D7_0504100	-0.265829	-0.355292	0.0208109	0.208175		-0.117096	-0.392065	-0.443896	-0.434664
PF3D7_0504200	-0.114544	-0.557357	0.0717665	0.0208578		-0.916773	-1.04267	-1.40607	-1.02189
PF3D7_0504300	1.07106	0.573919	0.379575	0.699878		1.16748	1.65094	0.826291	0.489347
PF3D7_0504400	-0.334605	-0.443375	-0.385131	-0.166147		-0.0921171	-0.174546	-0.346307	-0.0279391
PF3D7_0504500	-0.517406	-0.387831	-0.265737	-0.680518		0.045233	0.313382	0.322965	0.0819679
PF3D7_0504600	0.117219	0.398578	0.490137	0.4522		-0.311268	-0.531652	-0.508481	0.0534569
PF3D7_0504700	0.254517	0.362467	0.164917	0.132674		0.13699	0.28351	0.397393	0.315764
PF3D7_0504800	-0.848141	-0.854067	-0.801605	-1.06299		-0.161963	0.111681	-0.0931639	-0.343833
PF3D7_0504900	-0.408327	-0.614644	-0.475149	-0.670243		-0.116944	-0.370961	-0.345376	-0.285224
PF3D7_0505000	-0.0153919	0.229097	0.15026	0.251608		0.237163	0.192206	0.119659	0.570689
PF3D7_0505100	0.620059	-0.144377	-0.0442075	0.426159		-0.431311	-0.758361	-0.996586	-0.767443
PF3D7_0505200	0.0232802	0.142104	0.00387176	0.179839		0.0517252	0.158446	0.382584	0.400261
PF3D7_0505300	-0.141622	-0.240153	0.13072	0.19157		-1.18297	-1.25033	-1.18525	-0.871523
PF3D7_0505400	-0.134184	-0.383179	-0.543857	-0.125941		-0.0641171	-0.0576246	-0.0950079	-0.363055
PF3D7_0505500	-0.184169	-0.261707	-0.157356	-0.297939		0.41843	0.122451	-0.216382	-0.195554
PF3D7_0505600	-0.591793	-0.735797	-0.692424	-0.147296		-0.848241	-0.378738	-1.25539	-1.62813
PF3D7_0505700	-0.171969	0.480451	0.306927	-0.21278		-0.027487	0.105962	0.622771	0.563149
PF3D7_0505800	-0.0299973	-0.428916	0.127419	-0.131786		-0.188041	-0.288559	-0.484131	-0.629207
PF3D7_0505900	0.121776	0.311212	0.22643	0.338921		0.182726	0.169744	0.444357	0.0221999
PF3D7_0506000	-0.39849	-0.288252	-0.519154	-0.0715606		-0.325607	-0.132758	-0.31152	-0.24974
PF3D7_0506100	0.714512	0.49275	0.457535	0.736617		0.215663	0.35966	-0.0711817	0.267587
PF3D7_0506200	-0.657338	-0.789035	-0.637327	-0.597474		-1.52917	-2.53522	-1.84033	-1.52383
PF3D7_0506300	0.113098	0.321978	0.523002	0.244393		-0.263036	-0.190846	0.0301407	0.522072
PF3D7_0506400	-0.560942	-0.389901	-0.489876	-0.770328		0.704499	0.99589	1.06047	0.522776
PF3D7_0506500	0.167197	-0.0828028	0.16598	-0.44956		0.292064	0.368768	1.17472	1.09366
PF3D7_0506600	0.418104	-0.0422815	0.00756094	0.563597		-0.998542	-0.752453	-1.19056	-1.02892
PF3D7_0506700	-1.9118	-2.61727	-2.17037	-1.86778		-1.56503	-1.2824	-1.96055	-2.35308
PF3D7_0506800	0.0326782	-0.0557422	0.107923	-0.351715		-0.519822	-0.291476	-0.691315	0.0323944
PF3D7_0506900	-0.959344	-0.501926	-0.507454	-1.16896		-0.180681	-0.303209	-0.192637	-0.0827451
PF3D7_0507000	0.00733003	-0.259844	-0.146047	0.0363094		-0.324688	-0.214816	-0.27135	-0.370799
PF3D7_0507100	-0.110694	0.531915	0.404049	0.257455		-0.00081925	-0.234299	-0.0549216	0.404012
PF3D7_0507200	0.449986	0.620525	0.57039	-1.26212		1.1852	0.544394	1.03312	0.882968
PF3D7_0507300	0.559653	0.729282	0.700291	0.651217		-0.125755	-0.292902	-0.214464	0.38724
PF3D7_0507400	0.623045	1.14245	0.808454	0.824488		-0.167521	-0.359547	-0.395691	-0.0652191
PF3D7_0507500	-2.43324	-1.47795	-1.92614	-2.12944		-0.865023	-0.402709	-0.252796	-0.766813
PF3D7_0507600	0.510933	0.558921	0.20122	0.228219		1.38869	1.4432	1.05423	1.18836
PF3D7_0507700	-1.34225	-0.688811	-0.403235	-0.741313		-1.37376	-1.20541	-1.15262	-1.07129
PF3D7_0507800	0.117537	0.502373	0.52627	0.249746		-0.408814	-0.699683	-0.291939	0.131123
PF3D7_0507900	0.340444	1.15635	0.926069	0.780906		0.288106	0.231655	0.142307	0.861253
PF3D7_0508000	0.843559	1.25028	1.16366	1.65669		0.503883	0.392058	0.562292	1.4223
PF3D7_0508100	0.275188	-0.278419	0.00644771	-0.75315		0.265601	0.150457	0.528018	0.0885666
PF3D7_0508200	0.123041	0.0256627	0.0334712	0.416546		-0.0531277	-0.13787	-0.259412	-0.178794
PF3D7_0508300	-1.12766	-1.39855	-1.00797	-1.1614		-0.87726	-1.14024	-1.48259	-1.42657
PF3D7_0508400	-0.0799317	-0.18294	-0.0135283	-0.231531		-0.00372539	-0.433048	-0.539135	0.0428583
PF3D7_0508500	0.548685	-0.147439	0.0699193	0.393366		0.809074	0.840309	0.537502	0.318329
PF3D7_0508600	-0.18947	-0.873499	-0.0358881	-0.0737953		0.264695	-0.214808	-0.0886737	-0.473303
PF3D7_0508700	0.730217	0.161509	0.323499	0.412248		-0.0576214	-0.145769	-0.208771	-0.00412302
PF3D7_0508800	1.2058	0.611298	0.706301	0.968512		0.9397	0.87921	0.656855	0.654379
PF3D7_0508900	0.341232	-0.400646	-0.320194	0.4477		-0.781243	-0.0275044	-0.333887	-0.494098
PF3D7_0509000	1.10922	0.790378	0.624552	0.512467		1.25962	1.67201	1.05037	0.719998
PF3D7_0509100	-0.239275	-0.287606	-0.222733	-0.214135		-0.232532	-0.0761686	-0.45636	0.126361
PF3D7_0509200	0.344915	0.257677	0.30094	-0.327049		-0.403974	-0.0402023	-0.116541	-0.227646
PF3D7_0509300	-0.327885	-0.59847	-0.576432	-0.747246		-0.397451	-0.341867	-0.126541	-0.560979
PF3D7_0509400	0.743994	0.0901391	0.415284	0.348438		-0.239789	-0.488001	-0.179571	-0.215952
PF3D7_0509500	-0.14168	-0.0196856	-0.0550601	0.0922194		-0.108255	-0.222071	-0.464618	0.239734
PF3D7_0509600	-0.513693	-0.519344	-0.676445	-0.931045		1.04775	1.33226	1.22927	0.373396
PF3D7_0509700	-1.78591	-1.1226	-1.94181	-1.28703		-0.377033	-0.216505	0.264824	0.211089
PF3D7_0509800	-0.105803	0.308049	0.29684	0.157352		-0.0529984	0.541916	0.266802	0.676757
PF3D7_0509900	-0.352411	-0.364056	-0.642192	-0.249806		-0.464078	0.812853	0.0562252	-0.311856
PF3D7_0510000	0.302495	0.2498	0.0542993	0.191471		-0.679827	-0.712362	-0.641652	-0.396406
PF3D7_0510100	0.0353345	0.523672	0.100031	0.195084		0.178608	0.33687	0.247525	0.402143
PF3D7_0510200	0.148029	0.271503	0.277731	0.0212022		0.536937	0.580249	0.557237	0.666462
PF3D7_0510300	0.423371	0.054713	0.00325614	-0.0340342		0.0515666	0.0263001	-0.226634	-0.38062
PF3D7_0510400	0.106819	-0.4805	-0.330168	-0.16052		-0.134924	-0.0304819	-0.593319	-1.16771
PF3D7_0510500	0.419393	0.278227	0.359866	0.0369484		0.0821466	-0.334973	-0.575381	-0.432104
PF3D7_0510600	0.0939051	-0.478983	-0.189352	-0.34827		0.45961	0.286846	-0.184892	-0.773948
PF3D7_0510700	-0.27944	-0.868509	0.839443	-0.578825		0.334727	-0.302617	-0.0716009	-1.26212
PF3D7_0510800	0.547094	0.407497	0.446112	0.354076		0.534832	0.104591	0.0571671	0.488985
PF3D7_0511000	0.463785	0.679453	0.479829	0.285293		0.492758	0.509147	0.579703	0.715791
PF3D7_0511100	0.0742474	-0.530599	-0.409089	-0.261543		-0.670593	-0.698356	-1.11008	-1.48014
PF3D7_0511200	1.16137	0.420365	0.414564	0.902154		0.987859	0.806705	-0.224787	0.0204121
PF3D7_0511300	0.0985536	0.10059	0.403882	0.213813		0.0659589	0.294317	0.438842	0.478577
PF3D7_0511400	-2.3662	-1.1971	-1.64359	-2.56126		-0.297152	0.204199	0.0407646	-0.421265
PF3D7_0511500	-0.208065	-0.370719	-0.223786	-0.255861		-0.0980576	-0.601128	-0.535578	-0.437132
PF3D7_0511600	-0.141545	-0.287054	-0.205139	-0.170231		-0.0204341	-0.414735	-0.402367	-0.350417
PF3D7_0511700	0.62167	0.631635	0.452412	0.421249		0.292177	-0.014181	0.477744	0.794607
PF3D7_0511800	-1.85301	-1.0943	-1.67461	-1.35169		0.508922	0.928557	1.38905	0.905708
PF3D7_0511900	0.696194	0.430459	0.521348	-0.151737		0.904321	0.85717	0.562878	0.255525
PF3D7_0512000	1.07496	1.03544	1.20663	2.06959		0.0660259	-0.107578	0.206184	0.745189
PF3D7_0512100	0.00949263	-0.183191	-0.0928293	-0.278102		-0.307338	-0.180312	-0.0494214	-0.019564
PF3D7_0512200	0.269754	-0.0036721	0.00205057	0.132679		-0.194266	-0.229817	-0.378481	-0.334041
PF3D7_0512300	1.37407	0.810093	0.70383	0.917208		0.819321	0.912476	0.319566	0.107147
PF3D7_0512400	-0.215015	-0.118293	-0.0748217	0.321075		-1.31073	-1.06236	-1.63781	-1.18815
PF3D7_0512500	0.685225	0.518358	0.618885	0.120096		0.788451	-0.134437	0.521686	0.703025
PF3D7_0512600	0.117858	0.362884	0.0443265	0.213856		0.238993	0.0745371	0.0907694	0.570689
PF3D7_0512700	-0.355152	0.0368814	0.0343374	0.404124		-1.1137	-1.2975	-1.45132	-0.910388
PF3D7_0512800	-0.418158	0.0668004	0.0878996	-0.328738		-1.34949	-1.22666	-1.30633	-1.21327
PF3D7_0512900	-0.317806	-0.297197	-0.785763	-0.221754		-0.360346	-0.39051	-0.661557	-0.661228
PF3D7_0513000	0.00455943	-0.141555	0.184632	-0.436724		0.0214025	-0.167608	-0.317533	-0.152088
PF3D7_0513100	0.4659	0.493455	0.582093	0.563608		1.22729	0.722939	1.02964	1.58893
PF3D7_0513200	0.657129	-0.00189379	0.0374082	0.122593		0.750108	1.24706	0.859159	0.196103
PF3D7_0513300	-0.0961884	-0.0817638	0.251902	0.0316051		-0.0211624	-0.231591	-0.0636346	-0.0618772
PF3D7_0513400	0.181625	-0.581179	-0.669442	0.356969		-0.164762	0.00043929	-0.686245	-1.01321
PF3D7_0513500	-0.299756	0.144218	0.0516942	-0.383785		0.393082	0.403058	0.626522	1.07648
PF3D7_0513600	0.254878	0.845301	0.554634	0.560769		0.994632	0.728955	1.18091	1.66983
PF3D7_0513700	0.857264	0.783635	0.654169	0.48767		0.836739	1.12008	0.465881	0.384601
PF3D7_0513800	-0.0123904	-0.476074	-0.159595	-0.321612		-0.159346	-0.281722	-0.437092	-0.908209
PF3D7_0513900	1.55986	1.42226	0.905341	0.993948		0.816927	0.859498	1.49919	1.0974
PF3D7_0514000	0.622455	0.735215	0.693444	0.904349		-0.162336	-0.307729	-0.430262	-0.0616235
PF3D7_0514100	-0.994871	-0.777151	-0.496325	-0.661394		-1.35379	-1.38158	-1.08352	-1.18931
PF3D7_0514200	-0.253507	-0.998508	-0.876098	-0.851943		-0.250069	0.24182	-0.282457	-0.911075
PF3D7_0514300	0.495615	-0.01986	-0.258729	-0.107401		1.06555	1.5486	1.38609	0.344017
PF3D7_0514400	0.435984	-1.05645	-0.558218	-0.181578		-1.0518	-0.684273	-1.1985	-1.7139
PF3D7_0514500	0.225328	0.371144	0.418685	0.371706		0.459734	0.317166	-0.161928	-0.216871
PF3D7_0514600	-0.71415	0.181922	0.127041	-0.225082		-0.596048	-0.632607	-0.48576	-0.163808
PF3D7_0514700	1.04366	0.693769	0.571493	0.475088		0.511058	0.471771	0.507354	0.0020965
PF3D7_0514800	0.13071	0.593741	0.634602	0.163113		-0.193272	-1.10296	0.00981891	0.575876
PF3D7_0514900	-0.860227	-0.5524	-0.314672	-0.845094		-0.432264	-0.626042	-0.319023	-0.396929
PF3D7_0515000	-0.462716	-0.546993	-0.351523	-0.418886		-0.980825	-1.13278	-1.40072	-1.38066
PF3D7_0515100	0.163296	0.348353	0.271644	0.275119		0.435386	-0.568848	0.713175	0.330218
PF3D7_0515200	0.0388672	0.237131	-0.145679	0.687732		0.00984141	-0.152796	-0.0692931	-0.0801076
PF3D7_0515300	-0.5289	-1.11321	-1.10515	-0.845198		0.474098	0.378746	0.372409	-0.0565542
PF3D7_0515400	-1.55038	-0.936955	-1.04579	-1.4233		-0.0581539	0.175029	0.556563	0.134782
PF3D7_0515500	-0.362961	-0.0605426	0.221343	-0.208263		0.933307	0.722136	0.56288	1.10683
PF3D7_0515600	1.2995	0.441261	0.669631	0.587538		1.16464	1.12768	0.456876	0.10197
PF3D7_0515700	-0.10104	0.394274	0.530633	0.415382		0.538056	0.25231	0.295105	0.725059
PF3D7_0515800	-0.0231387	0.120258	-0.0503224	0.125632		0.0686325	-0.0174025	0.0552928	0.173775
PF3D7_0515900	1.52981	1.14844	0.980253	0.804479		0.917561	0.929304	1.53675	1.21233
PF3D7_0516000	0.617335	0.64071	0.451773	0.875772		0.649683	0.528139	0.505074	0.821026
PF3D7_0516100	0.847954	0.48263	0.518749	0.375579		1.4426	1.44515	0.679211	0.734498
PF3D7_0516200	0.448375	0.0989501	0.0820103	0.501497		-0.363498	-0.389985	-0.742438	-0.584628
PF3D7_0516300	0.134946	0.0355839	0.195441	-0.0809767		-0.221766	-0.287443	-0.0900635	0.0423544
PF3D7_0516400	-0.303185	-0.279529	-0.382935	0.377835		-1.17041	-1.63924	-1.36291	-1.16958
PF3D7_0516500	-0.934752	-0.940506	-0.873908	-1.01393		-1.09826	-0.545864	-0.588929	-1.08224
PF3D7_0516600	0.409281	-0.0340534	0.00621578	-0.258263		1.00973	1.23957	0.310734	-0.396612
PF3D7_0516700	-0.873961	-0.459035	-0.446719	-0.504628		-0.475115	-0.223638	0.224985	0.100701
PF3D7_0516800	-0.798998	-0.200598	-0.227246	-0.429165		0.0448682	0.392828	0.380188	0.762373
PF3D7_0516900	0.539598	-0.460365	-0.0732206	0.171794		-0.188005	0.00841178	-0.174626	-0.112289
PF3D7_0517000	-0.31925	0.249834	0.200942	-0.338584		0.115043	-0.234016	0.293244	0.159611
PF3D7_0517100	1.58414	2.88826	2.60861	2.77406		2.39496	1.82111	1.92866	3.37616
PF3D7_0517200	-0.105349	-0.550028	-0.614479	0.323837		-0.558498	0.542789	-0.328499	-0.0816424
PF3D7_0517300	0.052384	0.0572857	0.00941437	0.285856		0.0949582	-0.0320264	0.0526215	0.300381
PF3D7_0517400	-0.304379	0.480811	0.538404	0.0281102		0.203363	-0.065595	-0.12414	0.298071
PF3D7_0517500	-0.835187	-0.296078	-0.24776	0.48047		-1.76639	-1.59441	-2.32489	-1.36198
PF3D7_0517600	-0.596103	-0.366478	-0.525609	-0.309739		0.0562995	-0.0645518	-0.100097	0.0523614
PF3D7_0517700	0.00066296	0.38515	0.278039	0.0911808		0.153719	0.104293	0.240605	1.03098
PF3D7_0517800	-0.211589	-0.633766	-0.734212	-0.372623		-0.368632	-0.204393	-0.271752	-1.06102
PF3D7_0517900	0.248534	0.323649	0.643689	0.521886		0.288756	0.65576	0.236134	0.50271
PF3D7_0518000	2.13766	1.88067	1.47862	2.45308		1.93237	1.63048	0.293127	0.105923
PF3D7_0518100	-0.289447	0.0979332	0.135834	0.520449		-1.25432	-1.36924	-1.4983	-0.675173
PF3D7_0518200	0.557039	0.19305	0.251261	0.215072		-0.203202	-0.048835	-0.13692	-0.162719
PF3D7_0518300	-0.45502	-0.84001	-0.859434	-0.528074		-0.473708	-0.532367	-0.596052	-0.800439
PF3D7_0518400	1.25388	1.04947	0.979562	0.99965		2.36036	2.24915	1.98238	2.15927
PF3D7_0518500	-0.660777	-0.937134	-0.626989	-0.354633		-1.50769	-1.90115	-1.55658	-1.81244
PF3D7_0518600	-0.646671	-0.6403	-0.541907	-1.09476		-0.749738	-0.801719	-0.257659	-0.5738
PF3D7_0518700	-2.17673	-2.50474	-2.31742	-2.21546		-1.90098	-2.06896	-2.40304	-2.80914
PF3D7_0518800	0.521722	-0.438081	0.0214543	-0.103324		-0.0517169	-0.0933896	-0.400687	-0.85995
PF3D7_0518900	0.856396	0.490137	0.37099	0.362822		0.345026	0.51968	-0.0983309	-0.521133
PF3D7_0519000	0.195447	0.732009	0.670059	0.907413		0.782339	0.986742	1.19989	1.33493
PF3D7_0519100	0.346742	-0.200027	-0.157861	0.00866487		0.299298	0.804408	0.582301	-0.192745
PF3D7_0519200	0.976648	0.768378	1.09848	0.784323		0.131933	-0.393196	-0.532885	-1.44318
PF3D7_0519300	0.994515	1.03352	0.930551	0.82669		0.913144	0.653308	0.507908	0.760576
PF3D7_0519400	-0.231854	-0.308258	0.317105	0.0675133		-0.0296112	-0.717102	-0.285109	0.342695
PF3D7_0519500	0.250728	0.207957	0.381239	-0.113357		-1.02966	-1.16542	-0.974365	-0.725668
PF3D7_0519600	-0.218705	-0.725023	-0.576539	-0.369393		-0.426606	-0.664063	-0.708943	-0.664281
PF3D7_0519700	0.910363	0.294578	0.288958	0.258963		0.645868	0.763359	0.179085	-0.137946
PF3D7_0519800	0.31836	0.938103	1.05422	-0.0579713		0.517635	-0.025812	0.661283	0.935839
PF3D7_0519900	0.533191	1.31043	0.536464	0.664027		0.179194	-0.097642	0.130204	1.01532
PF3D7_0520000	0.874133	1.13847	1.29467	0.940683		0.313025	-0.531123	0.545255	0.777255
PF3D7_0520100	0.340085	0.973875	0.805508	0.372767		0.34643	0.0165414	0.245988	0.587444
PF3D7_0520200	-0.739026	-1.1573	-1.30913	-0.797848		-1.82005	-1.94502	-2.1724	-2.30032
PF3D7_0520300	1.03889	0.62707	0.442336	0.643363		0.925605	0.890952	0.706017	0.732527
PF3D7_0520400	-1.14684	-0.800959	-0.95023	-1.44869		0.929358	0.892841	0.993235	0.530686
PF3D7_0520500	0.47466	0.229599	0.101732	0.208863		0.115913	0.296345	-0.282255	-0.307674
PF3D7_0520600	-0.0527221	0.0945177	-0.373146	-0.333695		0.394078	0.765669	1.39365	1.24785
PF3D7_0520700	-0.00516747	0.197299	0.0836321	0.17086		-0.246893	-0.193265	0.201883	0.322111
PF3D7_0520800	0.763927	0.330491	0.503855	0.366084		0.398281	-0.0264111	-0.327235	-0.0875105
PF3D7_0520900	0.115716	0.235749	0.13811	0.329534		0.610533	-0.115706	0.20198	0.634285
PF3D7_0521000	0.231293	0.512051	0.427218	0.659902		0.573037	0.918689	0.737422	0.85121
PF3D7_0521100	-0.101258	0.457732	0.564713	0.0931396		-0.0601378	-0.219125	0.130812	0.481501
PF3D7_0521200	-0.0339276	0.280471	0.070482	0.267817		-0.360544	-0.362128	-0.452759	-0.324128
PF3D7_0521300	0.0395074	-0.0328853	0.214126	0.0260299		0.0781908	0.467155	0.369209	0.447721
PF3D7_0521400	-0.881499	-0.852846	-0.718391	-0.73925		-1.06869	-0.872457	-1.14207	-1.53998
PF3D7_0521500	0.00058834	-0.36918	-0.396797	-0.26458		0.326062	0.458679	0.122282	-0.219792
PF3D7_0521600	0.473009	0.235513	0.202138	-0.0146592		0.511147	0.998695	0.955719	0.548274
PF3D7_0521700	-0.242356	-0.594836	-0.701402	-0.657026		0.974927	0.281377	1.6505	0.563283
PF3D7_0521800	0.8696	0.594894	0.476286	0.466402		0.673347	0.487874	0.324742	0.505072
PF3D7_0521900	-0.333713	0.0436083	-0.00995682	-0.0447482		-0.711312	-0.705192	-0.755685	-0.615387
PF3D7_0522000	-0.345913	0.0831995	-0.2386	0.0317764		0.376537	0.784689	0.970725	0.844625
PF3D7_0522100	0.4406	-0.135935	0.384477	0.876493		0.320994	0.969448	0.328932	0.120685
PF3D7_0522200	0.22571	0.498994	0.261347	0.327581		0.149542	0.149632	0.149823	0.435287
PF3D7_0522300	0.773051	0.397863	0.495833	0.0573891		0.840999	0.902899	0.789938	0.236838
PF3D7_0522400	-0.279157	-0.507613	-0.661206	-0.348741		-0.36158	-0.720226	-0.806631	-0.601552
PF3D7_0522500	0.0275299	-0.589935	-0.294186	0.0156438		-0.59732	-0.841609	-0.903467	-0.776768
PF3D7_0522600	-0.179985	-0.563774	-0.267844	-0.0889037		-0.143345	-0.337492	-0.732141	-0.427614
PF3D7_0522700	-0.125472	0.0560003	-0.0782974	0.115254		-0.369977	-0.373024	-0.622762	-0.364126
PF3D7_0522800	0.358169	-0.639038	-0.088093	0.481694		0.405872	0.488966	0.363412	-0.171866
PF3D7_0522900	0.752182	0.245923	0.169794	0.390268		-0.010576	0.133616	-0.0477957	-0.205028
PF3D7_0523000	-1.05104	-0.546557	-0.833838	-0.750489		0.577257	0.842521	1.29241	0.925899
PF3D7_0523100	0.0285713	-0.0319335	0.042355	-0.216923		0.144358	-0.0859318	0.134964	-0.254955
PF3D7_0523200	0.117372	0.437016	0.645419	0.0118347		1.20588	0.472748	0.960956	0.575376
PF3D7_0523300	0.0392511	-0.0454391	-0.283525	-0.21143		-0.155465	-0.324902	-0.0688602	-0.755422
PF3D7_0523400	-0.735093	0.0984685	0.0236723	-0.11128		0.853024	0.545907	0.162424	0.809488
PF3D7_0523500	-0.684041	-0.4656	-1.02592	-0.941716		0.991881	1.72917	1.39496	0.390369
PF3D7_0523600	0.261042	0.0542248	0.0360562	-0.0652892		0.371728	0.395157	0.27562	-0.0538681
PF3D7_0523700	-0.127054	-0.62453	-0.472004	-1.1832		-0.0626426	-0.313268	-0.723563	-1.65918
PF3D7_0523800	0.754432	1.31064	1.2178	1.56252		0.129901	0.330466	0.528746	1.63735
PF3D7_0523900	0.12555	0.189483	0.0671478	0.271215		-0.365218	-0.0236174	-0.41257	-0.039735
PF3D7_0524000	0.21498	0.387065	0.604121	0.329832		0.595469	0.174839	0.670835	1.07301
PF3D7_0524100	0.213621	0.0720813	0.110598	-0.00394799		0.366774	0.224572	0.238584	0.421692
PF3D7_0524200	-0.0299151	0.425162	0.381048	0.310015		0.798022	0.475423	0.517509	0.753719
PF3D7_0524300	0.77189	0.336887	0.342748	0.671879		0.167856	-0.158696	-0.523553	-0.263956
PF3D7_0524400	0.000329	0.0703227	0.0296335	0.335414		-1.63706	-1.53209	-2.27953	-1.89584
PF3D7_0524500	0.185648	0.308531	0.263702	0.134578		0.00113749	-0.290925	-0.360584	-0.179547
PF3D7_0524600	0.696982	0.300137	-0.0269864	-0.255124		1.98862	2.03337	1.50038	1.96105
PF3D7_0524700	0.811245	-0.044049	-0.257949	0.302472		-0.100311	0.230409	-0.379451	-1.01164
PF3D7_0524800	-0.622088	-0.187306	-0.335845	-0.103049		-0.93238	-1.3016	-0.915642	-0.602841
PF3D7_0524900	-0.832029	-0.505636	-0.323046	-0.40672		-0.917787	-0.820397	-0.977114	-0.664401
PF3D7_0525000	0.660267	0.191702	0.270798	-0.193528		0.543668	0.378439	0.0655568	-0.495562
PF3D7_0525100	0.353104	0.0277107	0.126638	0.0907977		-0.178705	-0.12129	0.128722	0.0685145
PF3D7_0525200	-0.437712	-0.104616	-0.407054	-0.119181		-0.0102574	-0.337674	-0.595435	-0.284484
PF3D7_0525300	0.542695	0.495809	0.540627	0.594152		0.548518	-0.0457921	0.638671	0.731179
PF3D7_0525400	0.00573245	-0.586693	-0.279284	-0.056479		-0.703346	-0.541548	-0.741809	-0.823044
PF3D7_0525500	-0.902012	-1.90011	-1.48086	-1.76855		-1.04276	-1.35349	-1.75542	-1.94031
PF3D7_0525600	1.17115	0.514831	0.534473	0.452218		-0.187705	0.105311	-0.280443	-0.527404
PF3D7_0525700	0.63995	0.238082	0.0540815	0.629649		0.354669	0.594598	0.442006	0.718577
PF3D7_0525800	-0.34915	-0.702617	-0.721678	-0.00489488		-1.20153	-1.4138	-1.60652	-1.5874
PF3D7_0525900	0.438938	1.1521	0.993975	1.01133		0.232349	0.408772	0.670944	1.41899
PF3D7_0526000	0.650054	0.0663041	0.473994	0.104089		1.6324	1.04442	1.02568	1.58345
PF3D7_0526100	0.459667	0.216712	0.155786	0.378327		0.178018	0.118217	0.232493	0.821822
PF3D7_0526300	1.1476	0.750821	0.680516	0.69944		1.1821	1.36995	1.18578	1.22496
PF3D7_0526400	-0.277772	0.365866	0.327674	0.0239906		-0.0449449	-0.477149	0.073839	0.806079
PF3D7_0526500	0.159683	-0.250881	-0.148189	0.0763321		0.692283	0.546083	0.554376	-0.173686
PF3D7_0526600	-0.99484	-0.892058	-0.792217	-1.23917		-0.290716	0.0968591	0.411319	-0.0726832
PF3D7_0526700	-0.141331	-0.183915	-0.201561	-0.269015		0.136406	0.0665991	0.0156515	-0.124313
PF3D7_0526800	-0.462597	-0.946206	-0.812875	-0.928496		-0.0244808	0.418701	-0.0738509	-1.12676
PF3D7_0526900	0.467582	0.107753	0.300708	0.469568		0.607471	0.964002	0.821352	0.181145
PF3D7_0527000	0.0431053	-0.142495	-0.0344598	0.250275		-0.408233	-0.563855	-0.840725	-0.622773
PF3D7_0527100	-0.108128	-0.417639	-0.142879	-0.0831197		-0.160701	-0.608354	-0.88481	-0.67736
PF3D7_0527200	1.96867	1.20283	1.24392	1.83655		1.2923	2.03441	1.55834	1.55086
PF3D7_0527300	-3.37679	-3.73067	-3.13708	-3.3553		-2.47887	-2.69314	-3.34361	-3.77114
PF3D7_0527400	0.529354	0.91605	0.832386	0.823886		-0.322814	-0.471027	-0.162407	0.623933
PF3D7_0527500	0.0833511	0.451191	0.354433	0.136006		0.754948	0.912534	1.05249	0.973466
PF3D7_0527600	-0.554659	-0.562995	-0.230587	-0.376091		-1.47447	-1.38375	-1.33086	-1.37673
PF3D7_0527700	-0.427155	-0.406199	-0.417368	-0.338171		0.424634	0.444474	1.14376	0.734275
PF3D7_0527800	-1.12915	-1.56896	-0.970389	-0.84633		-2.26222	-2.16158	-2.2191	-2.17334
PF3D7_0527900	-0.146218	0.336239	0.0899928	0.331746		0.326753	0.0152324	0.149075	0.980542
PF3D7_0528000	1.24571	0.388957	0.519101	0.449692		0.881202	0.913957	0.767272	0.485964
PF3D7_0528100	-0.507454	-0.236678	-0.214257	0.00683101		-0.450353	-1.02923	-0.53704	0.0389391
PF3D7_0528200	0.906521	0.188938	0.224365	0.141028		1.04519	1.63854	0.928414	0.485793
PF3D7_0528300	0.342434	-0.0773571	-0.073493	0.344046		0.449587	0.642159	0.0867697	0.0641308
PF3D7_0528400	-0.0262162	0.307434	0.188974	0.387137		-1.24214	-1.56827	-1.03597	-0.528129
PF3D7_0528500	0.470113	0.895526	0.783214	0.608514		-0.185541	-0.427407	-0.206521	0.298893
PF3D7_0528600	-0.171443	0.0944581	0.142851	-0.228124		0.213608	0.034501	0.594422	0.395502
PF3D7_0528700	0.268966	0.201877	0.0625653	-0.433191		0.540515	0.200132	-0.144065	-0.383858
PF3D7_0528800	0.228841	0.0343281	0.00840314	0.506288		0.424796	0.35085	0.108746	0.83521
PF3D7_0528900	0.273533	-0.102366	-0.146171	0.358602		-0.00804714	0.747269	0.253184	0.0632289
PF3D7_0529000	-0.601446	-0.358594	-0.776249	-0.321358		-0.469213	-0.393182	-0.529892	-0.523441
PF3D7_0529100	-0.579775	-0.425838	-0.801746	-0.520366		1.59742	1.87819	2.04304	1.63754
PF3D7_0529200	-0.167901	-0.259759	-0.0270281	-0.61348		1.09438	0.505565	1.03731	0.820132
PF3D7_0529300	0.504406	-0.0310816	-0.0236549	0.065847		0.789848	0.99164	0.96007	0.680217
PF3D7_0529500	-1.06275	-0.51162	-0.836979	-0.778559		-0.036331	0.386532	0.692234	0.4318
PF3D7_0529600	0.236483	0.628963	0.624061	0.705412		0.52573	0.00751219	0.366753	1.1876
PF3D7_0529700	1.00991	0.257847	0.381063	0.542013		1.1277	1.1478	0.617888	0.663233
PF3D7_0529800	-1.33392	-0.815048	-0.901172	-0.76779		-0.301241	-0.282827	0.072421	0.226323
PF3D7_0529900	0.225969	0.150179	0.116091	0.412057		0.14353	-0.170746	-0.61291	-0.090088
PF3D7_0530000	0.680919	0.841236	0.783469	0.751431		1.66301	1.51466	0.66849	1.15416
PF3D7_0530100	1.36944	0.893997	1.04491	0.764849		0.403507	0.408843	0.234503	0.603259
PF3D7_0530200	-0.0825168	-0.0363054	-0.101247	-0.200321		1.17944	1.08509	1.45458	1.10515
PF3D7_0530300	-0.1294	-0.0427114	0.389784	-0.156039		-1.02868	-0.950528	-0.53332	-0.333129
PF3D7_0530400	0.318055	-0.220612	-0.164646	-0.0586553		0.790591	0.338084	-0.0812509	0.095448
PF3D7_0530500	-0.270159	0.424226	0.516873	0.134178		-0.315652	-0.234238	-0.0051133	-0.0779357
PF3D7_0530600	0.671645	0.179949	1.2959	0.436393		0.256372	-0.0636273	0.287224	-0.480358
PF3D7_0530700	0.22657	0.846445	0.710577	0.723311		-0.0422627	-0.376631	-0.045158	0.786813
PF3D7_0530800	0.164496	0.552494	0.624337	0.36676		-0.185994	-0.387502	-0.290203	0.0605874
PF3D7_0530900	0.115145	0.265322	0.174776	0.0884874		0.0258906	0.137588	0.0704681	0.436712
PF3D7_0531000	-1.24087	-1.43431	-1.32951	-0.931385		-1.75193	-1.34569	-2.06035	-2.53509
PF3D7_0531100	-0.683706	0.00065243	-0.161336	-0.547242		-0.639395	-0.498199	-0.983197	-0.635433
PF3D7_0531200	0.951595	0.472598	0.638213	0.510937		0.794046	0.588449	0.462846	0.409766
PF3D7_0531300	-1.4251	-1.32943	-1.88931	-2.14431		1.18219	1.86303	1.78385	0.27228
PF3D7_0531400	0.190146	0.289537	0.321904	0.458356		0.554301	0.59187	0.504865	0.716051
PF3D7_0531500	-1.64621	-1.09138	-1.20105	-1.84022		0.144717	0.609502	0.80755	0.328766
PF3D7_0531600	0.520436	0.057411	0.248022	0.768763		0.461564	0.478705	0.31923	0.869895
PF3D7_0531700	0.915141	0.859747	0.780751	0.370326		1.32201	0.901429	0.365729	0.54245
PF3D7_0531800	0.848733	0.569669	0.432458	0.965292		0.773884	0.664778	0.53814	0.797037
PF3D7_0531900	-0.792836	0.0749202	-0.162499	-0.17896		0.617603	0.564816	1.27861	1.44885
PF3D7_0532000	-0.547268	-0.843035	-0.383574	-0.88343		0.14515	0.583904	0.112126	-0.497741
PF3D7_0532100	-0.0463486	0.0662436	-0.375837	-0.339473		1.37231	1.75008	1.58338	1.18538
PF3D7_0532200	0.372653	0.27334	0.32325	0.205543		0.184237	0.231706	-0.207442	-0.194975
PF3D7_0532300	0.628301	0.407663	0.237442	0.24909		0.652077	0.143078	0.0168979	0.588414
PF3D7_0532400	-0.766394	-0.331785	-0.426926	-1.2635		0.142958	0.12889	0.166294	-0.40617
PF3D7_0532500	-0.16863	-0.231234	-0.0539333	-0.109713		-0.137961	-0.0691333	-0.227215	-0.329753
PF3D7_0532600	-1.05182	-1.72885	-1.34535	-0.83818		-1.04956	-1.43742	-1.20205	-1.55968
PF3D7_0532700	0.484765	1.11976	1.15683	0.793301		0.511344	0.724651	1.19347	1.61553
PF3D7_0532900	-0.151191	-0.233437	-0.38769	-0.41633		0.218083	0.139601	0.414292	0.822828
PF3D7_0533000	0.516748	1.35131	0.866353	1.5079		0.824262	0.793987	1.48309	2.06772
PF3D7_0533100	0.980906	0.43424	0.445692	0.813614		-0.227687	-0.112404	-0.595916	-0.324428
PF3D7_0600100	-1.41147	-1.65908	-1.31697	-1.38026		-1.10085	-0.718136	-1.56683	-2.01436
PF3D7_0600200	0.331025	-0.309029	-0.190229	-0.27891		-0.370088	-0.509539	-1.03689	-1.35699
PF3D7_0600300	0.281024	0.535267	0.567691	0.826735		0.097583	0.240547	0.63235	1.48989
PF3D7_0600400	-0.839383	-0.0676658	-0.467904	-1.03159		0.694349	0.502856	0.658661	0.523808
PF3D7_0600500	0.503435	0.093971	0.246543	0.250448		0.603872	0.729503	0.407395	0.416445
PF3D7_0600600	-0.127551	-0.192626	-0.0437604	-0.190765		0.293414	-0.181782	-0.740102	-0.475787
PF3D7_0600700	-0.75575	-0.926346	-0.758039	-0.611639		-1.45425	-1.42788	-1.44004	-1.49682
PF3D7_0600800	0.150585	0.29019	0.377502	0.176986		0.0822285	-0.348519	-0.383095	-0.301104
PF3D7_0600900	-0.188115	-0.034433	-0.0598272	-0.136137		-0.890294	-0.885548	-0.662225	-0.757946
PF3D7_0601000	-0.232682	0.348879	0.320315	0.0200525		-0.358527	-0.352427	0.274749	0.519669
PF3D7_0601100	0.25923	-0.591842	-0.647747	-0.622537		0.463695	0.823538	0.363171	-0.794003
PF3D7_0601200	-0.129778	-0.687367	-0.377112	-0.378696		-0.601477	-0.268686	-0.800626	-0.903395
PF3D7_0601300	0.110946	-0.410496	-0.376876	-0.179024		-0.592961	-0.725999	-0.906016	-1.02323
PF3D7_0601400	-0.111893	0.0352971	0.0529492	-0.164488		-1.27142	-1.6028	-1.53724	-1.48593
PF3D7_0601500	0.0446907	-0.0869684	-0.0818806	0.171314		-0.201299	0.0749352	0.213116	0.0101391
PF3D7_0601600	-0.11753	-0.206617	-0.368158	0.263321		0.0888081	-0.0981561	0.0555953	-0.12406
PF3D7_0601700	0.431284	-0.028903	0.0602273	0.424212		0.23396	0.299173	0.0738494	0.030595
PF3D7_0601900	-0.161085	0.347831	0.346072	0.0648911		-0.00875278	0.308631	0.0542264	0.154967
PF3D7_0602000	-0.0601984	-0.15251	-0.0869448	0.102369		-0.632332	-0.767592	-0.0859811	0.124171
PF3D7_0602100	0.106409	0.035577	0.209028	0.191204		-0.203499	-0.664303	-0.477197	0.11787
PF3D7_0602200	-0.644083	-0.134028	-0.159728	-0.606942		0.0288732	-0.288398	0.220808	0.387582
PF3D7_0602300	0.0701835	0.358339	0.33972	0.673002		-0.400301	-0.466117	-0.317659	0.04337
PF3D7_0602400	-0.802023	-0.236992	-0.190388	-0.568465		0.427611	0.11141	1.09597	0.656934
PF3D7_0602500	1.31759	0.988468	0.584268	1.27125		1.38451	1.47059	1.08522	0.761962
PF3D7_0602600	0.13405	0.0898575	0.175244	0.0140631		-0.289893	-0.739277	-0.343475	-0.0995295
PF3D7_0602700	0.861588	0.715737	0.822212	0.901378		0.594597	0.579721	0.584734	0.913567
PF3D7_0602800	-0.370932	0.157886	0.0188168	-0.309099		0.436591	0.423046	0.925872	0.913278
PF3D7_0602900	-1.19904	-0.909142	-0.935817	-1.40897		0.0204578	0.34284	0.428992	0.119636
PF3D7_0603000	1.01453	0.742023	0.70118	0.615874		1.76893	1.05217	0.590977	1.24018
PF3D7_0603100	-0.0934682	0.0370101	0.183416	0.120741		0.399856	-0.0918955	0.690263	0.781413
PF3D7_0603200	0.590621	-0.116012	-0.204842	0.231715		0.050073	0.459928	-0.0467829	-0.640654
PF3D7_0603300	0.82236	0.495428	0.65226	0.40939		0.846828	0.0260693	0.111422	0.434787
PF3D7_0603400	-0.169227	-0.162625	0.0816576	-0.331566		-2.3441	-2.56804	-2.24379	-2.22348
PF3D7_0603500	0.600499	0.221591	0.33347	0.535274		0.954163	1.02821	0.931114	0.998376
PF3D7_0603600	-0.718488	-0.212152	-0.114965	-0.0460288		-0.0310426	-0.294796	0.283369	0.657948
PF3D7_0603700	0.606913	0.219975	0.2536	0.131199		0.516284	0.162249	-0.216215	-0.0203183
PF3D7_0603800	0.929246	0.489802	0.533181	0.558971		0.593062	1.14097	0.356992	-0.0497567
PF3D7_0603900	-0.406401	-0.113428	0.0416622	-0.100989		-0.865251	-0.946816	-0.912916	-0.521421
PF3D7_0604000	0.35325	0.440019	0.350608	0.216339		1.18358	1.03272	0.369501	0.550373
PF3D7_0604100	-0.0890119	-0.153503	-0.0565835	-0.146364		-0.112382	-0.286355	-0.337545	-0.0608803
PF3D7_0604200	-0.0298157	-0.286143	-0.302211	0.0463164		-0.285142	-0.0735835	-0.0910025	0.0987609
PF3D7_0604300	0.35569	0.142384	0.149315	-0.0413538		1.06489	0.825013	0.438437	0.417894
PF3D7_0604400	-0.397535	-0.237624	-0.371541	-0.481047		0.922742	0.950786	0.371456	0.00015658
PF3D7_0604500	-0.60719	-0.42613	-0.441555	-0.650093		-0.313348	-0.394136	-0.601876	-0.602896
PF3D7_0604600	-0.667986	-0.370973	-0.478496	-0.68364		-0.668902	-0.64847	-0.51183	-0.73947
PF3D7_0604700	1.4952	0.842036	0.49561	1.73553		1.23888	1.47216	1.48334	1.72459
PF3D7_0604800	1.14225	0.992289	1.03153	1.34768		0.661766	1.06828	1.33007	1.37502
PF3D7_0604900	0.0507185	0.0756105	0.0481893	0.201313		0.202224	-0.0287733	0.208315	0.246237
PF3D7_0605000	0.552075	0.0392474	-0.0623855	-0.318837		1.26376	1.76982	0.859169	0.709482
PF3D7_0605100	0.546768	-0.187379	-0.19609	0.0454598		0.976548	1.38701	0.582781	-0.00131721
PF3D7_0605200	0.19372	-0.0230914	0.0264858	0.224129		-0.116549	-0.0773014	0.209696	-0.406249
PF3D7_0605300	0.0456311	-0.664494	-0.339075	-0.105888		-0.664806	-0.129569	-0.500488	-0.779992
PF3D7_0605400	-0.0061513	0.263303	0.65248	-0.065988		0.0697393	-0.00979073	-0.0681848	0.422503
PF3D7_0605500	-0.220475	-0.449861	0.33346	-0.428614		-0.332615	-0.485038	-0.563412	-0.757235
PF3D7_0605600	-0.520276	-1.75049	-1.10274	-1.77862		-1.68278	-2.89229	-2.3494	-2.41411
PF3D7_0605700	-1.39666	-0.340387	-1.20147	-1.3175		1.25076	1.07146	1.74143	1.80398
PF3D7_0605800	-0.108495	0.301129	0.232018	-0.061646		0.291965	0.0864292	-0.205461	0.261707
PF3D7_0605900	-1.05702	-0.81854	-0.411928	-0.645288		-1.31851	-1.12312	-0.872626	-1.13582
PF3D7_0606000	0.654002	0.546286	0.672821	0.943438		1.29019	1.04464	1.37206	1.40232
PF3D7_0606100	0.781132	0.154305	0.189776	0.471274		0.396139	0.701991	-0.443668	-0.778308
PF3D7_0606200	3.40969	3.89815	2.55864	3.96579		5.61441	4.4031	3.86002	4.52004
PF3D7_0606300	0.291254	0.660126	0.714777	0.640877		0.545936	0.361442	0.796434	1.47803
PF3D7_0606400	0.460553	1.19155	0.439596	1.13784		-0.274481	0.946456	0.118851	1.34042
PF3D7_0606500	0.282186	-0.145753	-0.230849	0.680206		0.454095	0.775719	0.327265	-0.238491
PF3D7_0606600	-0.27754	0.176068	0.10599	-0.51305		0.230414	0.319903	0.564511	0.359787
PF3D7_0606700	-1.15272	-0.873925	-0.59349	-0.991252		-1.39678	-1.53532	-1.40406	-1.33513
PF3D7_0606800	0.124369	-0.0361083	0.0169667	-0.00757869		-0.233941	-0.348411	-0.298738	-0.236462
PF3D7_0606900	0.364326	0.209432	0.206713	0.143645		0.317791	0.373742	0.665421	1.26398
PF3D7_0607000	-0.177755	0.496485	0.238376	0.313296		-0.0625829	0.227791	0.202883	0.413687
PF3D7_0607100	-0.467728	-0.489045	-0.43663	-0.300845		-0.500536	-0.702213	-0.996203	-0.960919
PF3D7_0607200	-0.326149	-0.40926	-0.284704	-1.10046		0.765882	0.705864	0.573362	-0.00396159
PF3D7_0607300	0.618956	0.554617	0.587943	0.7237		-0.0114013	0.113718	-0.615884	-0.244784
PF3D7_0607400	0.336453	0.663938	0.436939	0.189648		0.334224	0.294724	0.801023	1.03834
PF3D7_0607500	-0.254102	-0.682206	-0.754801	-0.776219		-0.447939	-0.053154	-0.358631	-0.898122
PF3D7_0607600	-0.908254	-0.306542	-0.400624	-0.598651		-0.27199	-0.103397	-0.141694	0.0358947
PF3D7_0607700	-0.049384	-0.346835	0.150402	-0.126662		-0.0596309	-0.131796	-0.227975	-0.172351
PF3D7_0607800	1.11827	1.05785	0.966896	-0.198418		1.28117	1.12776	0.927526	0.524661
PF3D7_0607900	-0.025216	0.425579	0.488939	-0.246161		-0.225608	-0.126918	0.283708	0.113882
PF3D7_0608000	0.371635	0.513874	0.447202	0.978311		0.382286	0.821365	0.600484	0.63843
PF3D7_0608100	0.015608	-0.918591	-0.778059	-0.195196		-0.153126	0.185419	0.0315177	-0.39918
PF3D7_0608200	-0.732475	-0.564758	-0.315171	-0.876916		-1.20347	-1.0239	-0.945518	-1.38021
PF3D7_0608300	-0.465662	0.193425	0.0511503	-0.120058		0.501927	0.254546	0.452959	1.1295
PF3D7_0608400	1.65725	1.51916	1.33056	1.95399		1.56191	1.61547	1.09722	1.63844
PF3D7_0608500	-0.832932	-0.528263	-0.570399	-0.796453		-0.203641	0.331868	0.776159	0.171436
PF3D7_0608600	-0.112918	-0.47585	-0.339199	-0.15754		-0.589095	-0.58535	-1.05296	-1.00964
PF3D7_0608700	0.436619	0.0957073	0.118984	0.0513068		-0.27232	0.189442	-0.499653	-0.885488
PF3D7_0608800	0.185808	0.458751	0.461662	0.261673		0.0957009	0.290559	-0.427098	-0.0163087
PF3D7_0608900	0.127306	0.139171	0.539265	0.183036		-0.920971	-0.947426	-0.367406	0.0863606
PF3D7_0609000	0.160946	0.0541372	0.033152	0.0403731		0.0686325	-0.235324	0.0853626	-0.0442987
PF3D7_0609100	0.25502	-0.156472	-0.279605	0.462236		-0.868564	-0.652445	-0.977339	-0.490602
PF3D7_0609200	-1.00433	-1.11677	-0.663853	-0.988313		-0.234131	-0.364611	0.191236	0.347447
PF3D7_0609300	0.0948559	0.257433	0.203468	0.326423		0.223021	0.213281	0.159066	-0.0694436
PF3D7_0609400	1.02357	1.23787	1.02604	1.12646		0.834139	0.763277	0.941994	1.64967
PF3D7_0609500	0.90806	0.604565	0.500954	0.56664		0.716905	0.47274	0.811954	0.967597
PF3D7_0609600	1.03302	0.108249	0.0484764	0.90155		-0.515736	-0.609461	-0.499018	-0.661371
PF3D7_0609700	-0.00646325	-0.703693	-0.392943	0.0248189		-0.440209	-0.542794	-1.02821	-1.12771
PF3D7_0609800	-0.161314	0.352449	0.241901	0.269904		-0.188417	-0.556121	-0.834166	0.0348687
PF3D7_0609900	-2.40552	-3.01015	-2.6674	-2.44184		-2.4779	-1.78283	-2.69317	-2.65424
PF3D7_0610000	0.569008	0.310667	0.334292	0.0447349		-0.136129	-0.192226	-0.155524	0.0379035
PF3D7_0610100	-0.39553	-0.269121	-0.102543	0.351926		-0.616787	-1.10826	-0.468492	0.0601677
PF3D7_0610200	0.475068	0.265596	0.128886	-0.910881		1.68953	2.7069	1.09016	0.733236
PF3D7_0610300	-0.143963	-0.0178642	-0.0515202	-0.524794		0.268453	0.261252	0.544315	0.0923672
PF3D7_0610400	0.233615	-0.269768	-0.434509	0.267632		-0.467085	-0.347711	-0.307812	-0.671424
PF3D7_0610500	-0.183757	-0.027017	-0.017966	-0.0978087		-1.13333	-1.42523	-1.66926	-1.25597
PF3D7_0610600	-0.246417	0.390427	0.351611	0.194479		-0.774651	-1.09378	-0.906493	-0.191434
PF3D7_0610700	1.00785	0.526562	0.722177	1.06562		0.415588	0.824247	0.671014	0.482338
PF3D7_0610800	0.328031	0.226645	0.648801	0.0351577		0.44186	1.00158	0.571962	0.351378
PF3D7_0610900	0.60152	0.065037	0.0879344	0.404176		0.545651	0.756768	0.367288	0.0806489
PF3D7_0611000	0.54112	0.594623	0.445077	0.831324		0.483802	0.368563	0.808532	1.31369
PF3D7_0611100	0.263777	-0.431191	-0.438622	0.088077		-0.650332	-0.615428	-0.94747	-1.12452
PF3D7_0611200	0.412243	0.14933	0.371858	0.282401		0.0967033	0.208621	-0.331545	-0.102997
PF3D7_0611300	0.434812	-0.0301992	0.168693	0.20153		0.202805	0.490318	-0.190719	0.068798
PF3D7_0611400	0.106986	0.367146	0.261359	0.296735		-0.252395	-0.416307	-0.166073	0.356159
PF3D7_0611500	1.32631	0.553817	0.477841	0.922207		1.25252	1.33232	1.26872	0.423671
PF3D7_0611600	0.966439	0.700281	0.484948	0.696746		-0.0877088	-0.33254	-0.466402	-0.0275076
PF3D7_0611700	0.26935	0.566425	0.47904	0.0841811		0.878511	0.798801	0.932792	1.16835
PF3D7_0611800	0.901176	0.507156	0.440853	0.415175		0.660319	0.398316	0.132264	0.135611
PF3D7_0611900	0.190266	0.220442	0.325588	0.282499		0.237219	0.0555876	0.431202	0.886288
PF3D7_0612000	-1.03884	-1.09348	-1.04718	-0.849213		-0.607385	-0.724366	-0.932855	-1.38701
PF3D7_0612100	-0.304165	0.18558	0.316341	-4.636e-05		-0.17726	-0.673394	0.141508	0.450493
PF3D7_0612200	-0.0801347	0.142444	0.0274736	0.0256217		-0.137081	0.509122	0.177981	0.809438
PF3D7_0612300	0.0590637	-0.0886642	-0.088887	0.037183		-0.21189	-0.137616	0.0579158	0.153894
PF3D7_0612400	0.136311	-0.303577	0.0204976	-0.138437		0.293993	0.226845	0.0174424	0.0152332
PF3D7_0612500	-0.747876	0.131239	-0.431723	0.42117		-1.15173	-0.68622	-0.683052	-0.425965
PF3D7_0612600	0.243899	0.0167894	-0.0463883	-0.508595		1.18152	1.19466	0.879892	0.154263
PF3D7_0612700	-0.0159241	0.608545	0.195944	0.712172		0.673935	0.528937	0.917386	0.51406
PF3D7_0612800	-0.176918	-0.335664	-0.152379	-0.076739		-0.0941344	-0.172952	-0.265142	-0.235862
PF3D7_0612900	0.110649	0.186583	0.211423	0.72881		-0.685409	-0.179118	-0.920494	-0.634741
PF3D7_0613100	-0.186265	-0.406629	-0.10272	-0.15539		-0.04891	0.013592	0.119758	0.784061
PF3D7_0613200	-2.02204	-1.39164	-2.12749	-2.08787		0.309368	0.4974	0.372075	-0.00396337
PF3D7_0613300	0.0234535	-0.54111	-0.358893	-0.4951		0.460344	0.647751	0.347645	0.0631233
PF3D7_0613400	0.481797	0.0335642	0.0496314	0.147391		0.0473149	-0.230583	-0.384808	-0.573028
PF3D7_0613500	-0.111015	0.0610486	-0.469698	-0.587289		-0.818128	-0.947875	-1.17785	-1.01156
PF3D7_0613600	0.139976	0.322181	0.0826037	0.0545083		0.526278	1.04673	0.680982	0.73208
PF3D7_0613700	0.216666	-0.00372811	0.287271	0.104612		0.336942	0.253116	0.49469	0.544545
PF3D7_0613800	-0.432847	-0.460287	-0.832236	-0.417378		-0.536995	-0.584941	-0.743947	-0.681761
PF3D7_0613900	-0.0167471	-0.0477345	0.136748	0.00234501		-0.515556	-0.602422	-0.664319	-0.441789
PF3D7_0614000	2.12766	2.00367	1.76601	2.65255		1.459	1.86132	1.34513	2.04547
PF3D7_0614100	0.0151155	0.231033	0.13718	0.392973		-0.134753	-0.128842	0.0606571	0.119175
PF3D7_0614300	0.32813	0.725425	0.400992	0.613949		0.760233	1.15201	1.45668	1.6902
PF3D7_0614400	-0.113354	-0.608755	-0.736639	0.252403		-1.04897	-0.806718	-1.19112	-1.24148
PF3D7_0614500	0.0254212	-0.262794	0.725338	0.236914		0.252548	-0.195749	0.294814	0.819639
PF3D7_0614600	-0.308277	-0.442606	-0.309583	-0.511914		-0.0724148	0.0131051	0.204869	0.501551
PF3D7_0614700	-0.265381	-0.357627	-0.454302	-0.392835		-0.0309593	-0.0423756	0.0400084	-0.515586
PF3D7_0614800	-0.229149	-0.059428	-0.337275	0.0428724		-0.540804	-0.550381	-0.509218	-0.44824
PF3D7_0614900	0.451367	0.97469	0.823501	1.04694		0.226551	0.330211	0.315717	1.09263
PF3D7_0615000	-0.309129	-0.52208	-0.223428	-0.877492		-0.948654	-1.01707	-1.13398	-1.64043
PF3D7_0615100	0.373435	0.177332	0.185319	0.492818		-0.471211	-0.43348	-0.425203	-0.277273
PF3D7_0615200	0.487125	0.166037	0.203187	0.554853		-0.566168	-0.768401	-0.56479	-0.543087
PF3D7_0615300	-0.00923944	0.123993	-0.0818988	-0.130616		0.107172	0.130955	0.0658359	0.196573
PF3D7_0615400	-0.904028	-1.26439	-0.901633	-1.01048		-0.926781	-0.913241	-0.898618	-1.15373
PF3D7_0615500	0.149534	0.0694481	0.0354517	-0.320685		0.0442236	0.207506	0.581552	0.289013
PF3D7_0615600	-0.0709981	0.0608442	0.16873	0.376184		-0.306086	-0.227237	-0.780049	-0.339393
PF3D7_0615700	-1.21295	-1.64359	-1.33617	-1.06598		-1.24181	-0.621287	-1.49121	-1.53109
PF3D7_0615800	-0.0827439	0.293285	0.0863917	0.182187		0.525563	1.07403	1.20566	1.28286
PF3D7_0615900	0.409243	-0.427897	-0.366834	-0.370078		-2.03562	-1.79877	-1.59152	-1.53961
PF3D7_0616000	-0.363806	-0.264898	-0.151411	-0.13831		-0.397547	0.0273243	-0.635072	-0.489521
PF3D7_0616100	-2.34494	-2.08714	-2.29482	-2.03163		-0.742596	-0.38367	0.0706199	-0.90091
PF3D7_0616200	0.407913	-0.164279	-0.0287629	0.0571215		0.673747	1.02601	0.119064	-0.415098
PF3D7_0616300	-0.0230133	0.011901	-0.273327	-0.154931		-0.0375632	-0.0600968	0.0423118	-0.229262
PF3D7_0616400	-1.50146	0.0940141	-1.11482	-1.40036		1.91407	1.53998	2.34998	2.37929
PF3D7_0616500	-0.0902897	0.46226	0.470854	-0.122237		0.357012	0.434553	0.500314	0.365083
PF3D7_0616600	-0.755619	-0.872834	-0.861138	-0.682701		-1.34016	-0.957599	-1.32694	-1.56605
PF3D7_0616700	-0.590015	-0.0364493	-0.241	-0.169858		-0.459927	-0.694644	0.0185475	-0.0445948
PF3D7_0616800	-0.071071	-0.459651	-0.593466	-0.287794		-0.304818	-0.305126	-0.466353	-1.12348
PF3D7_0616900	0.524158	0.804044	0.879008	0.787741		0.26272	-0.128985	0.164057	0.754349
PF3D7_0617000	0.111476	0.778232	0.464674	0.429538		0.844163	0.74434	0.6546	1.18304
PF3D7_0617100	0.556671	0.785715	0.681808	0.319547		-0.253661	-0.431704	-0.570298	0.205973
PF3D7_0617200	-0.313435	-0.426135	-0.346411	-0.486567		-0.219585	-0.0725606	-0.211004	-0.189119
PF3D7_0617300	0.138185	0.677718	0.553541	0.794365		0.273429	-0.258967	0.234993	0.656507
PF3D7_0617400	0.129783	-0.654025	-0.385812	0.117971		-0.663518	-0.873317	-1.10705	-0.947533
PF3D7_0617500	-1.39717	-0.97941	-0.994422	-1.55862		-0.260672	-0.0317321	0.390777	0.021023
PF3D7_0617600	0.135487	0.306737	0.492817	0.148992		0.450511	0.084127	0.191686	0.585275
PF3D7_0617700	-0.852964	-0.851116	-0.413874	-0.710959		-0.302453	-0.541908	-0.452711	-0.495506
PF3D7_0617800	0.440158	0.381969	0.490024	0.38663		0.0714476	-0.115089	-0.209742	0.302877
PF3D7_0617900	-0.0857477	-0.10821	-0.142948	-0.0675512		-0.0862159	0.27579	0.100835	-0.0201687
PF3D7_0618000	0.66141	1.56671	1.30795	1.85466		0.417898	1.1636	0.476122	1.49413
PF3D7_0618100	0.0533312	-0.013814	-0.117723	-0.166871		-1.27064	-1.30271	-1.42757	-1.24079
PF3D7_0618200	0.0533429	0.074193	0.189689	0.310464		0.18561	0.299148	0.125236	0.243813
PF3D7_0618300	-0.17245	-0.190936	-0.207535	-0.546314		-0.247815	0.0857454	-0.0879254	-0.331702
PF3D7_0618400	0.845427	0.949728	0.741997	1.12796		0.449683	0.797598	0.873393	1.65562
PF3D7_0618500	-1.59411	-1.20997	-1.39987	-1.75259		-0.241429	0.0315963	0.624842	-0.461761
PF3D7_0618600	0.659551	0.439709	0.290239	0.968469		1.29537	1.42447	1.23988	0.849953
PF3D7_0618700	-0.351936	-0.605912	-0.19319	-0.252101		-1.43861	-1.42235	-1.28945	-1.26018
PF3D7_0618800	0.864791	0.594242	0.676505	1.17599		0.602673	0.456334	0.343957	0.887044
PF3D7_0618900.1	0.463909	0.310005	0.35077	-0.324734		0.0582226	0.431745	0.349865	-0.203299
PF3D7_0619100	-0.259427	-0.00717191	-0.259169	0.413088		-0.349859	-0.469338	-0.16623	-0.116455
PF3D7_0619200	0.246835	0.35233	0.34418	0.46495		0.104302	-0.241628	-0.2176	0.032295
PF3D7_0619300	0.479829	-0.504134	-0.490699	0.506186		-0.238678	-0.353938	-0.220885	-1.11263
PF3D7_0619400	0.542666	-0.227147	-0.174065	-0.0979884		0.306581	0.525756	0.00129108	-0.508931
PF3D7_0619500	0.0320617	0.162694	0.196241	0.141868		-0.483371	-0.177385	-0.312015	-0.278812
PF3D7_0619600	-0.0216279	0.792859	0.640171	0.238887		0.125534	-0.0301923	-0.284833	0.284871
PF3D7_0619700	1.16923	0.888591	0.771086	0.639696		2.41138	1.68829	1.57631	1.31455
PF3D7_0619800	0.459885	-0.116028	-0.132528	-0.350631		1.09728	1.25452	0.640977	0.0987919
PF3D7_0619900	1.74993	0.621874	0.978904	1.80044		-0.372141	-0.635435	-0.101457	-0.372749
PF3D7_0620000	-0.189129	0.278043	-0.0123903	0.460125		-0.857516	-0.899367	-0.784307	-0.294498
PF3D7_0620100	0.17953	-0.123368	0.0977063	0.148865		-0.855012	-0.783757	-1.4962	-1.25178
PF3D7_0620200	0.272047	0.224768	0.266371	0.252423		0.236707	0.275315	0.163144	0.401583
PF3D7_0620300	1.63798	0.986743	1.19301	1.7689		0.879438	0.845477	0.798257	1.72285
PF3D7_0620400	0.778134	0.131208	0.269779	0.0113992		0.736236	0.737604	0.143929	-0.413851
PF3D7_0620500	-0.0653376	-0.220057	0.0663716	0.0136702		-0.0206408	-1.16797	-0.327718	-0.208677
PF3D7_0620600	0.35682	0.0353045	-0.0456435	0.79457		-1.03207	-1.18701	-2.07958	-1.45434
PF3D7_0620700	-0.48072	-0.526183	-0.474198	-0.408801		-0.250123	-0.240589	-0.27805	-0.693225
PF3D7_0620800	0.711541	0.595724	0.602135	0.576558		0.0405595	0.213409	0.519994	0.615746
PF3D7_0620900	0.66616	0.468995	0.59335	-0.240041		0.817101	0.569811	0.385438	0.689091
PF3D7_0621000	-1.19911	-1.67278	-0.940751	-1.02765		-0.599766	0.119096	-1.17429	-1.83757
PF3D7_0621100	0.293708	-0.671025	-0.479831	0.121347		0.161154	-0.186512	-0.889279	-0.849693
PF3D7_0621200	-0.314868	-0.00172096	-0.024039	-0.233116		-0.581677	-0.63513	-0.21533	-0.386979
PF3D7_0621300	-0.561713	-0.878587	-0.607671	-0.405681		-0.0425799	0.144877	-0.957529	-1.18565
PF3D7_0621400	-0.389141	-0.416624	-0.360255	-0.258508		-1.13023	-1.04543	-1.19577	-0.960779
PF3D7_0621500	-0.912598	-1.22392	0.0680968	-0.909618		-0.443573	-0.889207	-0.811858	-1.63492
PF3D7_0621600	-1.56499	-0.801106	-1.03216	-1.50241		-0.878506	-1.03453	-0.774691	-0.837523
PF3D7_0621700	0.566658	-0.1333	-0.00124073	0.575967		1.27917	1.40327	1.23737	1.00229
PF3D7_0621800	-0.199705	-0.497273	-0.0947514	-0.26893		-0.0766437	0.0352437	-0.312731	-0.317109
PF3D7_0621900	0.00547198	0.0723621	0.0101423	0.0337177		0.49971	0.696074	-0.0528187	-0.0725113
PF3D7_0622000	0.395966	0.428144	0.418851	-0.123938		1.16816	0.387787	-0.191979	-0.0438809
PF3D7_0622100	0.680364	0.492746	0.677115	1.06835		0.284042	-0.0379513	0.0711807	0.712144
PF3D7_0622200	0.255418	-0.581386	-0.309737	-0.229357		0.652727	1.03608	1.07318	0.677627
PF3D7_0622300	-0.658433	-0.616281	-0.273609	-0.174983		-1.38547	-1.27388	-1.55739	-1.41045
PF3D7_0622400	-0.0682949	-0.371651	-0.612159	0.105645		0.694755	1.17868	0.475295	-0.0400003
PF3D7_0622500	-0.0766751	0.402217	0.515163	0.312309		0.643988	0.14032	0.598736	1.02163
PF3D7_0622600	-1.10845	-0.678238	-0.818719	-0.576585		-0.979546	-0.923122	-0.854882	-0.727627
PF3D7_0622700	0.516448	-0.128574	0.0798628	-0.0476017		0.785007	0.993932	0.553752	-0.0120755
PF3D7_0622800	1.14679	0.737924	0.932974	0.727138		1.3829	0.952919	0.900818	0.949936
PF3D7_0622900	-0.116801	0.0984763	0.301827	-0.126653		-0.698674	-0.756432	-0.510401	-0.318144
PF3D7_0623000	0.102697	0.481136	0.512702	0.767828		0.504607	0.67811	0.62953	1.18053
PF3D7_0623100	-0.842771	-0.204789	-0.446893	-0.139588		-0.949449	-0.890516	-0.449006	0.243885
PF3D7_0623200	-0.101827	-0.159712	-0.188118	0.0513922		-0.419319	-0.345831	-0.460653	-0.189098
PF3D7_0623300	1.05521	0.43418	0.481643	0.483799		1.18058	1.20147	0.417647	0.438919
PF3D7_0623400	0.303628	0.0880815	0.175382	-0.105642		1.20476	2.88944	2.24729	1.45361
PF3D7_0623500	-0.114525	0.27033	-0.157752	0.128327		1.24107	1.61742	1.93518	1.81225
PF3D7_0623600	0.314486	0.919933	0.834144	0.57442		-0.134871	-0.286247	-0.272503	0.364769
PF3D7_0623700	-0.498869	-0.35883	-0.523882	-0.925401		-0.182667	-0.268942	0.0780014	0.0127226
PF3D7_0623800	0.680473	0.333496	0.726152	0.325672		0.729033	0.637693	0.626149	0.456635
PF3D7_0623900	-0.320232	-0.0413843	-0.145965	-1.04192		0.267989	0.318448	0.65018	0.377517
PF3D7_0624000	-0.393936	0.36791	0.425736	0.181459		0.640682	0.120042	0.726179	0.947191
PF3D7_0624100	-0.0527996	-0.141565	0.0962482	0.173501		0.0408909	-0.239189	-0.151241	0.0861806
PF3D7_0624200	-0.322512	-0.80533	-0.753401	-0.353809		-0.501892	-0.195411	-0.414678	-0.792825
PF3D7_0624300	0.745676	0.372867	0.418357	0.180351		0.369791	0.156479	0.150425	0.555631
PF3D7_0624400	0.168206	0.253231	0.148531	0.0781177		0.146942	0.154571	0.19768	0.354885
PF3D7_0624500	0.542247	-0.00435831	-0.184445	-0.246605		1.14544	1.4142	0.839655	-0.0861635
PF3D7_0624600	-0.500664	-0.277798	0.0855864	0.0702543		-0.144178	-0.704361	-0.254837	0.0742677
PF3D7_0624700	0.0788283	0.493518	0.426077	0.24297		-0.199565	-0.406675	-0.109282	0.159935
PF3D7_0624800	0.823328	0.99272	0.900038	0.769327		0.364031	0.0841687	0.370855	0.834409
PF3D7_0624900	-0.4287	0.523752	0.349007	0.0505123		0.39721	0.44172	0.663087	1.02835
PF3D7_0625000.1	0.401604	0.21741	0.451663	0.99278		0.398794	0.462095	0.512889	1.23851
PF3D7_0625100	-0.00412553	-0.0397349	-0.0153188	0.178829		-0.3278	-0.444714	-0.479752	-0.310293
PF3D7_0625200	0.0214892	-0.396714	-0.170909	0.111236		-1.10402	-1.16577	-1.29476	-0.997849
PF3D7_0625300	0.572263	0.330313	0.324469	0.393755		0.228226	-0.121611	0.0144509	0.21909
PF3D7_0625400	-0.189325	-0.374636	-0.275954	-0.525462		-0.349933	-0.276589	-0.900176	-1.08188
PF3D7_0625500	-0.352167	-0.171998	-0.0118018	-0.206823		-0.204415	-0.225415	-0.459859	0.125689
PF3D7_0625600	-0.174482	-0.171076	0.00963523	-0.106957		-0.431644	-0.59293	-0.2268	0.00049221
PF3D7_0625700	0.278915	-0.0124149	0.119048	-0.266762		-0.370357	-0.369378	-0.667404	-0.477937
PF3D7_0625800	-0.384228	-0.47024	-0.221849	-0.413382		-0.244392	-0.32669	-0.629135	-0.811656
PF3D7_0625900	-0.585798	-0.238324	-0.311979	-0.133443		-0.757009	-0.373333	-0.844032	-0.577631
PF3D7_0626000	0.0815551	0.250122	0.10849	0.168477		-0.693522	-0.621904	-1.03739	-1.32865
PF3D7_0626100	0.277995	0.249402	0.183873	0.856776		-0.131362	-0.407395	-0.261107	-0.0431083
PF3D7_0626200	-0.153992	-0.00187643	0.020907	-0.45088		-0.46656	-0.538573	-0.714948	-0.844047
PF3D7_0626300	0.0697094	-0.504523	-0.363618	-0.563212		0.350805	0.56714	0.0749252	-0.452867
PF3D7_0626400	-0.684778	-0.0601443	-0.140586	-0.335097		-0.329373	-0.63507	-0.201923	0.226233
PF3D7_0626500	-0.340489	-0.20816	-0.468224	-0.244845		-0.651881	-0.345729	-0.552763	-0.363206
PF3D7_0626600	0.0335568	-0.528498	-0.338602	0.0831016		-0.294931	-0.0689456	-0.0824691	0.330898
PF3D7_0626700	-0.0276402	-0.0814679	-0.114138	0.147813		-1.01839	-1.0143	-1.08012	-0.809466
PF3D7_0626800	0.797687	0.620818	0.487677	0.787224		0.642566	0.8705	0.359607	0.763483
PF3D7_0626900	0.406126	0.228273	0.32807	0.264042		0.235024	0.160354	-0.205651	0.0806306
PF3D7_0627000	0.880091	0.210846	0.449225	0.437499		0.492662	-0.519284	0.500015	0.0954199
PF3D7_0627100	-0.263584	-0.282181	-0.351536	-0.5672		0.36565	0.357384	0.873583	0.462239
PF3D7_0627200	-0.284585	0.466376	0.319502	-0.248275		-0.409838	-0.193193	-0.139941	0.0161413
PF3D7_0627300	-0.114593	-0.408484	-0.333577	0.125584		-1.19253	-1.27504	-1.12437	-1.46453
PF3D7_0627400	0.555652	-0.234549	-0.275409	0.247768		-0.393831	-0.368315	-0.774017	-1.00889
PF3D7_0627500	0.00927757	-0.196928	0.0656652	-0.0940084		-0.143946	0.110285	0.0330933	-0.389324
PF3D7_0627600	0.282203	0.278143	0.236942	0.238754		0.166727	0.256126	0.211079	0.48787
PF3D7_0627700	-0.111265	-0.530738	-0.39961	-0.0886187		-0.204765	-0.18444	0.00919491	-0.536174
PF3D7_0627800	0.508063	0.0839337	0.0338777	-0.109107		0.593081	0.609751	0.219073	-0.38108
PF3D7_0627900	-0.128832	-0.0918259	0.0764363	0.227301		-0.839171	0.234335	-0.860297	-0.990984
PF3D7_0628000	-0.560384	-0.404077	-0.25941	-0.47305		-0.600748	-0.388075	-0.614577	-0.594491
PF3D7_0628100	0.610811	-0.96953	-0.589089	-0.0943054		-0.863007	-0.670243	-1.07661	-1.61687
PF3D7_0628200	0.288052	0.125509	0.379363	0.287394		0.54671	0.436547	0.454894	0.810383
PF3D7_0628400	0.0350153	-0.0759432	-0.307557	0.11416		-0.231231	-0.0112318	-0.445655	-0.555698
PF3D7_0628500	-0.350415	-0.827905	-0.937665	-0.588487		-0.319906	-0.273046	-0.614875	-1.13914
PF3D7_0628600	-0.202126	-0.0813031	0.0592218	-0.564366		-0.390689	-0.268436	-0.197638	-0.27267
PF3D7_0628700	0.17445	0.147226	0.0841113	0.102666		-0.186449	-0.111841	0.146755	0.170043
PF3D7_0628800	0.448862	0.589669	0.0671356	-0.0219325		0.778332	1.70957	1.23126	0.484173
PF3D7_0628900	0.0486673	0.30548	0.442657	0.308934		-0.811538	-1.00897	-0.937661	-0.362567
PF3D7_0629000	-0.528176	-0.325335	-0.615729	-0.428056		0.668303	0.892151	1.23436	1.02295
PF3D7_0629100	0.810987	0.276929	0.240767	0.762809		0.806058	0.924144	0.583302	0.327242
PF3D7_0629200	-0.65131	0.109938	-0.367201	-0.487109		1.19194	1.23499	2.16368	2.12239
PF3D7_0629300	0.511617	0.19433	0.200534	0.222149		0.257747	0.442456	0.0882109	-0.106016
PF3D7_0629400	0.690894	0.776981	0.829483	1.55993		-0.142397	-0.218179	-0.181314	0.24793
PF3D7_0629500	-0.301576	0.2706	0.103628	0.570804		1.16032	0.922204	1.24625	0.782557
PF3D7_0629600	-0.435482	-0.0567981	0.0960177	-0.24899		-0.082633	-0.187046	0.328341	0.341554
PF3D7_0629700	-0.268332	-0.764411	-0.544737	-0.42167		-0.566632	-0.553934	-0.784984	-1.1261
PF3D7_0629800	0.109212	-0.152315	0.237817	-0.0998878		-0.0150097	-0.271458	-0.0623869	-0.107037
PF3D7_0629900	-1.38006	-0.333128	-0.686843	-1.15736		0.423796	0.598319	1.36628	1.04226
PF3D7_0630000	0.0138543	0.235308	0.418953	-0.0730964		-0.208984	-0.0961068	0.0517197	0.159454
PF3D7_0630100	-0.14622	0.110193	0.0706059	0.288617		-0.239667	-0.421167	-0.120419	0.220366
PF3D7_0630200	-0.07546	0.471597	0.256046	0.0291726		0.800597	0.953671	1.04873	1.13177
PF3D7_0630300	-1.31374	-0.653968	-0.689018	-1.23156		0.489758	0.538505	1.25571	0.883335
PF3D7_0630400	-0.173049	-0.510397	-0.732114	-0.955171		0.423307	1.23163	0.494381	-0.451362
PF3D7_0630500	0.424719	0.554589	0.531061	0.296981		0.0253339	-0.117354	0.176238	0.602448
PF3D7_0630600	-0.36689	0.220228	0.299748	-0.806317		0.885314	0.823215	1.49644	1.01696
PF3D7_0630700	-0.181441	-0.319122	-0.319044	-0.167688		-0.151279	-0.0886405	-0.164062	-0.442465
PF3D7_0630800	-0.768734	0.0160111	-0.15981	-0.271529		0.392993	0.338896	1.01002	1.22839
PF3D7_0630900	-0.190632	0.436754	0.268884	0.743331		-0.856335	-1.07041	-0.825819	-0.349643
PF3D7_0631000	-0.762556	-0.640124	-0.335536	-0.0357037		-1.25827	-1.0717	-0.861423	-0.58265
PF3D7_0631100	-1.49473	-1.0508	-1.26667	-1.41804		0.511976	1.24086	1.20906	0.565655
PF3D7_0631200	-0.150866	-0.310943	-0.298242	-0.487813		-0.125481	-0.205534	-0.338088	-0.164072
PF3D7_0631300	0.0799792	0.323378	0.3172	0.297235		-0.0997149	-0.0108684	0.311147	1.02842
PF3D7_0631400	0.161363	0.0101966	0.0960278	0.00049382		0.321184	-0.133617	-0.0408552	-0.283045
PF3D7_0631500	-0.338297	0.130924	0.0661984	-0.0318548		-1.2912	-0.914763	-0.9657	-0.782678
PF3D7_0631600	0.0750328	0.333908	0.463793	-0.258362		-0.361709	0.0659889	0.588145	0.312314
PF3D7_0631700	1.50119	1.74639	1.78511	2.22171		1.61614	1.12512	1.37995	2.8311
PF3D7_0631800	-0.378247	-0.463765	-0.337392	-0.00342187		-1.10136	-1.28317	-1.20302	-0.691114
PF3D7_0631900	-0.916371	-0.435259	-0.543906	-0.617878		-0.0623729	0.0166995	0.651954	0.571755
PF3D7_0632000	-0.700771	-0.367428	-0.374832	-0.45656		-0.233871	0.2605	0.199135	-0.00281104
PF3D7_0632100	0.402429	0.253712	0.232602	0.22367		0.311238	0.340812	0.143523	0.63841
PF3D7_0632200	0.478248	0.0649731	0.0919341	0.187245		-0.111674	-0.253118	-0.834184	-0.505272
PF3D7_0632300	0.709567	1.1302	0.614218	0.143459		1.08132	0.47587	0.395031	0.608418
PF3D7_0632400	0.0263591	0.532415	0.185125	0.541292		-0.375029	-0.236262	-0.381135	0.398001
PF3D7_0632500	0.168469	0.0587672	0.118507	0.151651		0.418987	0.576855	0.466285	0.247009
PF3D7_0632600	-0.297241	0.505378	0.24766	0.426932		0.171041	0.29123	0.372088	1.05524
PF3D7_0632700	-1.99331	-1.17289	-1.79313	-2.50191		0.19437	0.651018	1.12694	0.555992
PF3D7_0632800	1.17414	1.6812	1.31882	0.880772		0.530538	0.386875	1.0643	1.68154
PF3D7_0700100	-0.412611	0.0532055	-0.0920252	-0.214248		-0.259371	-0.397348	-0.0957989	-0.0711575
PF3D7_0700200	-0.254932	-0.318675	-0.22088	-0.524455		-0.0276356	0.383287	0.48776	-0.209841
PF3D7_0700300	-0.848546	-0.225931	-0.219192	-0.657165		0.261296	0.645361	0.697513	0.636405
PF3D7_0700400	0.263115	0.135054	0.205154	0.341454		-1.10974	-1.44955	-1.22585	-1.0909
PF3D7_0700500	0.278485	0.346324	0.138187	0.0932159		0.431578	0.918902	1.05662	0.577171
PF3D7_0700600	-0.151734	0.0081137	-0.153762	-0.221624		0.939657	0.995701	0.707336	0.384867
PF3D7_0700700	-0.288183	-0.412284	-0.299352	-0.306882		0.150832	-0.3021	-0.216558	-0.042294
PF3D7_0700800	0.68531	0.697271	0.758686	1.0156		0.763592	0.50828	0.811252	1.33406
PF3D7_0700900	0.878397	0.0737969	-0.0714223	0.731355		-0.572446	-0.0437527	-0.540581	-0.69159
PF3D7_0701000	-0.0754382	-0.415724	-0.266471	0.199828		-1.00155	-0.986617	-0.98345	-1.15642
PF3D7_0701300	0.141184	0.0346519	0.16018	0.440758		-0.0260061	-0.285589	-0.375444	0.0756572
PF3D7_0701400	-0.625758	-0.0995724	-0.345404	-0.418036		1.64075	1.53838	2.17546	1.96752
PF3D7_0701500	-0.550488	-0.268922	-0.251536	-0.106156		-1.27541	-1.49484	-1.25503	-0.99894
PF3D7_0701600	0.174682	-0.13092	-0.104337	-0.358085		-0.188671	-0.317492	-0.511519	-0.912051
PF3D7_0701700	-0.606643	-0.762344	-0.571834	-0.497117		-0.692323	-0.967675	-1.1418	-1.37762
PF3D7_0701800	-1.99689	-1.57736	-1.65379	-2.73214		-1.10714	-0.824192	-0.788611	-1.75251
PF3D7_0701900	0.100814	0.286747	0.0291892	0.0693251		0.165133	0.13098	0.709823	0.973126
PF3D7_0702000	0.446055	0.268582	0.111148	0.408533		0.136134	-0.460181	-0.0555275	0.189026
PF3D7_0702100	0.83889	0.122609	0.249078	0.275588		-0.121803	0.449924	-0.0828802	-0.554176
PF3D7_0702200	0.112023	0.110332	0.188169	0.167437		0.769631	0.0904274	-0.506328	0.232703
PF3D7_0702300	-1.71359	-0.262141	-1.45167	-1.34882		1.18727	1.55465	1.60661	1.70651
PF3D7_0702400	-0.137778	0.309901	-0.107067	-0.31349		1.02453	0.98367	1.54422	1.17527
PF3D7_0702500	0.327082	0.999324	0.776649	1.08911		0.00225135	0.0661946	-0.278311	-0.161352
PF3D7_0702600	-0.627997	-0.447396	-0.336764	-0.323677		-0.154698	-1.02279	-0.226108	-0.233851
PF3D7_0702700	-0.474071	-0.854187	-0.78613	0.196165		-1.73794	-1.71086	-2.47731	-2.14037
PF3D7_0702800	-0.198793	-0.307426	-0.3895	-0.301965		-0.183986	-0.0821577	0.434294	0.145226
PF3D7_0702900	-0.32468	0.076547	-0.0276717	-0.0989266		-0.448671	-0.529309	-0.517197	-0.46594
PF3D7_0703000	-0.362325	0.0621265	0.246143	-0.182757		-1.24126	-1.6343	-1.11239	-1.05302
PF3D7_0703100	-0.0454151	0.00672962	0.0985798	0.345668		-0.177222	-0.745151	-0.0328422	-0.609925
PF3D7_0703200	0.636179	0.574616	0.462463	0.201992		0.367396	0.431911	-0.018887	-0.301487
PF3D7_0703300	-1.97296	-2.0622	-1.36441	-2.19366		-2.33311	-2.69649	-2.22032	-2.24948
PF3D7_0703400	0.0749317	0.287514	0.215861	0.278012		0.214123	0.170909	0.123805	0.48787
PF3D7_0703500	1.28826	0.381052	0.451708	0.651367		0.228276	0.499044	0.0944645	0.244474
PF3D7_0703600	0.0292479	-0.63047	-0.423947	0.165849		-1.21328	-1.17039	-1.54611	-1.51651
PF3D7_0703700	-0.810088	-0.96775	-0.73414	-0.96225		-0.661219	-1.09966	-0.944572	-0.759277
PF3D7_0703800	0.11284	-0.273914	0.0400319	0.224754		-0.198943	-0.287535	-0.232381	0.302732
PF3D7_0703900	-0.458529	0.180715	-0.276212	-0.392248		2.69084	2.25839	2.14995	1.63704
PF3D7_0704000	0.43381	-0.221165	-0.0705623	-0.280871		0.807081	0.766961	0.279808	-0.132337
PF3D7_0704100	-0.307189	0.441925	0.401463	0.0827753		0.229107	-0.00194628	0.320268	0.950882
PF3D7_0704200	-0.596028	0.210515	-0.144135	-0.324951		0.6663	0.676247	1.34533	1.04489
PF3D7_0704300	-0.301522	-1.03293	-0.511802	-0.941078		-1.28113	-1.53967	-1.77782	-2.12798
PF3D7_0704400	0.804231	0.724587	0.812554	0.907212		1.22693	1.58211	1.30154	1.38677
PF3D7_0704500	-0.253363	0.301629	0.279196	-0.0253388		0.803692	0.971868	1.43351	0.971734
PF3D7_0704600	-0.528146	-0.55578	-0.741887	-0.238139		-0.941319	-1.1022	-1.19505	-1.25256
PF3D7_0704700	-0.0353002	-0.149502	-0.298972	-1.39622		-0.268647	0.332811	-0.218714	-1.17179
PF3D7_0704800	-0.896968	-1.36058	-0.954397	-1.85402		-0.00324373	-1.33469	-0.531178	-0.943193
PF3D7_0704900	0.253341	-0.229409	-0.298041	-0.156983		0.257844	0.903953	0.370664	-0.600632
PF3D7_0705000	-1.12554	-1.2161	-1.11082	-1.75755		0.789769	0.945523	0.584951	-0.090856
PF3D7_0705100	-0.859361	-0.483372	-0.683408	-0.872817		-0.225037	-0.698385	0.404815	0.367305
PF3D7_0705200	-0.303913	-0.105369	-0.224704	-0.136183		-0.362067	-0.438611	-0.197505	0.0896601
PF3D7_0705300	-0.353801	-0.431148	-0.37596	-0.233539		-0.480626	-1.05198	-0.723517	-0.771713
PF3D7_0705400	0.214591	0.685171	0.475842	-0.141211		-0.111605	-0.25474	-0.451479	-0.0299222
PF3D7_0705500	0.418002	0.577044	0.485855	-1.15166		0.427803	-0.111268	0.601735	0.34856
PF3D7_0705600	1.02239	0.649448	0.511473	0.89775		0.786156	1.10552	0.570745	0.154545
PF3D7_0705700	0.449744	0.396428	0.143373	0.0963168		0.472686	0.24317	0.391728	0.471511
PF3D7_0705800	0.137499	0.916698	0.580719	-0.895203		1.29345	0.880159	1.14732	0.84579
PF3D7_0705900	0.733615	0.821721	0.819582	0.453954		0.251923	0.00627122	0.865124	0.66789
PF3D7_0706000	-1.24782	-0.82375	-0.971153	-1.05891		1.57392	1.37834	1.3606	0.831868
PF3D7_0706100	-0.681794	-1.18916	-0.929453	-0.361154		-2.25305	-2.33522	-2.35446	-1.90287
PF3D7_0706200	1.34227	2.20295	1.94822	2.56746		2.4533	2.11371	2.3198	3.5942
PF3D7_0706300	-1.30411	-0.686887	-1.03307	-1.56434		0.716388	0.9594	1.35979	0.704172
PF3D7_0706400	-0.112307	-0.144271	-0.389321	-0.0837125		0.0984548	0.156719	0.331224	0.266827
PF3D7_0706500	-0.0313084	0.0830733	0.0743595	-0.0057984		0.862673	0.547035	0.843823	0.758204
PF3D7_0706600	0.454091	0.301709	0.294809	0.251463		1.57393	1.88713	1.20576	0.984427
PF3D7_0706700	0.660056	0.484718	0.535896	0.601959		0.497285	0.231629	-0.175178	0.240903
PF3D7_0706800	-0.535245	-0.188578	-0.388252	-0.645773		0.142715	-0.231735	0.727223	0.610858
PF3D7_0706900	-2.64207	-1.5179	-2.37596	-1.98813		-1.19121	-0.99041	-0.140505	-0.525823
PF3D7_0707000	0.377791	0.25094	0.189395	0.388301		0.463123	0.318064	0.770307	1.15049
PF3D7_0707100	-0.495569	-0.177501	-0.405036	-1.15223		-0.231306	-0.257917	-0.0259811	-0.46515
PF3D7_0707200	-0.973359	-0.784671	-0.812048	-1.05704		0.180917	0.353406	0.88579	0.456665
PF3D7_0707300	0.461152	0.583306	0.741131	0.900384		-0.656505	-0.430885	-1.04806	-0.54159
PF3D7_0707400	-0.451947	-1.37225	-0.649208	-0.505621		-0.0268406	-0.574563	-0.618014	-1.76107
PF3D7_0707500	-0.202214	0.147127	0.128811	0.555496		0.0930412	0.122435	0.297053	0.339722
PF3D7_0707600	0.128327	0.620407	0.669014	0.210111		0.473196	-0.0528271	0.402484	0.598063
PF3D7_0707700	-1.17648	-0.44663	-0.713773	-1.09303		0.770066	0.731718	0.997158	0.580865
PF3D7_0707800	0.721923	0.217936	0.135568	0.174384		-0.730071	-0.863424	-0.999332	-1.16641
PF3D7_0707900	0.200679	0.408933	0.22919	0.276166		0.254537	0.286733	0.303528	0.356318
PF3D7_0708000	-0.987628	-0.230896	-0.645812	-1.00698		0.808191	0.770049	1.38579	1.39365
PF3D7_0708100	0.565373	0.200903	0.284195	0.918682		-0.294155	-0.390107	-0.196714	-0.411459
PF3D7_0708200	0.854766	0.282314	0.199215	0.371574		0.451926	1.05879	0.127558	-0.257927
PF3D7_0708300	0.129422	-0.444094	-0.398884	-0.196996		-1.71026	-1.45636	-1.581	-1.67969
PF3D7_0708400	0.263329	-0.275983	-0.396776	-0.159409		0.0917656	0.302649	-0.0307604	-0.961381
PF3D7_0708500	0.55347	-0.0899888	-0.110416	-0.0757901		0.0415867	0.59017	0.0723483	-0.546962
PF3D7_0708600	-0.305375	-0.0433596	-0.149228	-0.968363		0.378948	0.507345	0.653289	0.349992
PF3D7_0708700	-0.126275	-0.0750984	-0.205977	-0.354447		-0.21144	-0.151811	-0.260689	-0.382288
PF3D7_0708800	-0.0277343	-0.242764	-0.0869369	0.137842		0.251813	0.461802	0.596615	0.428586
PF3D7_0708900	0.0918777	-0.347958	-0.482374	0.13274		-0.397467	0.17592	-0.19033	-0.348788
PF3D7_0709000	-1.60197	-1.20009	-1.57298	-1.56086		0.553076	0.547989	0.543765	0.0810108
PF3D7_0709100	-0.286829	-1.74475	0.52815	-1.6234		1.05223	-0.354006	-0.178898	-1.55655
PF3D7_0709200	0.0184029	0.149327	0.547708	0.122399		-0.090537	-0.0381188	-0.0408818	0.396184
PF3D7_0709300	0.172966	0.520187	0.777857	0.124167		0.534827	0.145115	0.54362	0.78391
PF3D7_0709400	-0.137496	0.197844	0.114954	-0.0761027		0.0503443	-0.00423395	0.0764353	0.444076
PF3D7_0709500	0.666401	0.136329	0.348506	0.068596		0.549926	0.573941	0.299374	0.375387
PF3D7_0709600	-0.32052	-0.655032	-0.553496	-0.0256599		-0.938461	-0.929574	-0.908717	-1.13869
PF3D7_0709700	-0.238976	0.209122	0.263413	0.730174		-0.912341	-0.840468	-1.07251	-0.691165
PF3D7_0709800	-0.615298	-0.936511	-1.02866	-1.02407		0.587036	1.41578	0.653673	-0.327006
PF3D7_0709900	0.459761	-0.371486	-0.268872	-0.141301		0.120114	0.695919	0.239587	-0.197277
PF3D7_0710000	-0.339157	0.216483	0.218738	0.0293536		-0.0647936	-0.0302661	-0.114797	0.312723
PF3D7_0710100	-0.398834	-0.47419	-0.650218	-0.497814		0.298238	0.471487	0.286302	0.0559554
PF3D7_0710200	-0.335131	-0.412458	-0.0962573	-0.561467		1.1196	1.86697	1.77072	0.981498
PF3D7_0710300	-1.50786	-1.12918	-0.986972	-1.03053		-1.07329	-0.995722	-0.889215	-1.088
PF3D7_0710400	-0.149666	-0.469311	-0.237874	0.0996087		-0.746305	-0.878235	-0.963665	-0.833048
PF3D7_0710500	-1.57311	-1.63565	-1.70663	-1.35389		-2.03982	-1.21163	-0.983834	-0.690546
PF3D7_0710600	0.573081	0.702165	0.925671	0.614546		-0.129511	0.118636	-0.177324	0.457913
PF3D7_0710700	0.0250853	0.268083	0.425444	0.588024		-0.258389	-0.45126	-0.0393469	0.221183
PF3D7_0710800	0.269688	0.28565	-0.0336289	0.235309		0.0969129	0.0719447	0.251452	0.497091
PF3D7_0710900	-0.648129	-0.00413753	-0.157953	-0.351402		-0.816856	-0.949409	-0.263667	-0.323774
PF3D7_0711000	-0.217621	0.129992	0.179574	0.214379		-0.870378	-0.907235	-0.785893	-0.743683
PF3D7_0711100	-0.597864	-0.0167917	-0.191613	-0.692224		1.05805	0.55089	0.586076	0.591168
PF3D7_0711200	-0.228162	-0.397767	-0.146766	-0.442795		-0.323665	-0.140132	-0.186224	-0.720392
PF3D7_0711300	0.65232	0.713037	0.36129	0.828962		0.312111	0.434722	0.680651	1.43737
PF3D7_0711400	-1.16134	-0.754646	-0.861207	-1.01252		0.421073	0.83145	0.773408	0.357644
PF3D7_0711500	-0.27789	0.0234523	-0.0511793	0.500227		0.944336	1.03194	1.32536	1.6891
PF3D7_0711700	0.185612	-0.322322	-0.259304	-0.0768599		-0.620073	-0.529637	-0.799906	-1.026
PF3D7_0711900	0.0793102	0.0760503	0.0932441	0.182647		-0.413963	-0.811776	-0.623605	-0.16791
PF3D7_0712000	-0.0412878	0.166527	0.297409	0.253267		-0.664028	-0.741474	-0.366677	-0.227987
PF3D7_0712200	0.63568	0.224658	0.256802	-0.107827		0.808625	0.542675	-0.0312206	-0.249344
PF3D7_0712300	-0.118373	-0.279078	-0.100269	-0.800481		0.411927	-0.265134	-0.113313	-0.422478
PF3D7_0712400	0.536139	-0.535418	-0.117758	-0.0620605		0.586803	0.7151	0.218221	-0.450914
PF3D7_0712500	0.340235	-0.401328	-0.462982	-0.278853		1.0894	1.11699	0.757974	-0.158203
PF3D7_0712600	-0.224016	-0.571666	-0.523248	-0.29014		-0.0835317	-0.0386643	0.03842	0.290416
PF3D7_0712800	-0.0419867	0.0398308	0.163788	-0.145158		0.0521511	0.0121243	-0.0608921	0.00939396
PF3D7_0712900	0.422953	-0.128017	0.0240559	-0.518567		1.19011	0.782279	0.45875	-0.104176
PF3D7_0713000	0.0182268	0.36421	0.45593	0.00018191		-0.386322	-0.453388	0.0278026	0.147827
PF3D7_0713100	0.624691	0.439088	0.480868	0.526226		0.721704	0.197729	0.672085	0.722573
PF3D7_0713200	0.456389	0.662962	0.392872	0.660122		0.201188	0.276561	0.890688	1.25774
PF3D7_0713300	-0.0447496	0.0290413	-0.0383708	0.383452		-1.1967	-1.14959	-1.10908	-0.68559
PF3D7_0713400	-0.136396	0.573195	0.368785	-0.296601		-0.0452487	0.0202814	0.341183	0.498012
PF3D7_0713500	-0.835117	-0.760731	-0.769495	-0.597163		-0.803482	-0.83293	-1.03352	-0.999783
PF3D7_0713600	0.0294045	-0.0273326	-0.300714	-0.706504		1.81586	1.75039	1.41114	0.86201
PF3D7_0713700	-0.966476	-0.714483	-0.662919	-1.07733		0.105867	0.00585975	0.479533	0.31453
PF3D7_0713800	-0.110103	0.177898	0.217589	0.295001		0.027359	0.165608	0.157675	-0.080361
PF3D7_0713900	0.168744	-0.317125	-0.312073	-0.533127		-0.278721	-0.147493	0.13352	-0.318372
PF3D7_0714000	1.01239	1.24789	1.32399	2.01618		0.38205	0.892469	0.714883	1.28302
PF3D7_0714100	1.3707	1.18114	1.03135	0.787954		0.655162	0.514589	0.350382	0.742151
PF3D7_0714200	-0.149979	-0.702051	-0.256939	-0.258225		0.32597	0.323855	0.219587	0.20938
PF3D7_0714300	-0.291194	-0.314057	-0.194883	0.178265		-1.00769	-0.943597	-0.744044	-0.263295
PF3D7_0714400	-1.17209	-0.584729	-1.13055	-0.20684		-1.59333	-2.0865	-2.05367	-1.76341
PF3D7_0714500	0.235488	0.577432	0.483828	0.837403		0.0390765	0.0987805	-0.0723243	0.288895
PF3D7_0714600	0.10144	-0.279797	0.0584019	0.270399		-0.885594	-0.803565	-1.01904	-0.718527
PF3D7_0714700	-0.560156	-0.22916	-0.334863	-0.467831		0.546212	0.35625	0.301186	0.562573
PF3D7_0714800	0.365635	0.495818	0.763214	0.95265		-0.245055	-0.613783	0.021159	0.229638
PF3D7_0714900	0.480197	0.732671	0.593288	0.28776		0.470746	0.202285	0.659082	0.946174
PF3D7_0715000	-0.250587	0.0662027	0.22186	0.0641025		-1.23847	-1.64648	-0.894633	-0.19663
PF3D7_0715100	-0.727682	-0.601689	-0.589415	-0.461083		-1.81337	-1.73274	-2.47615	-2.03121
PF3D7_0715200	0.0355412	-0.141974	-0.223017	0.460353		-0.118102	0.205551	0.0964821	-0.265312
PF3D7_0715300	0.881752	0.321877	0.407894	0.372434		1.18862	0.759759	0.184236	0.560359
PF3D7_0715400	0.567221	-0.279513	-0.182571	0.00294957		0.160856	0.887579	0.0175625	-0.629576
PF3D7_0715500	-0.383537	-0.572771	-0.493694	-0.36804		-0.69773	-0.788197	-0.836218	-1.17591
PF3D7_0715600	-1.08357	-0.658764	-0.502095	-0.541918		-0.560083	-0.14677	0.316287	0.247353
PF3D7_0715700	-0.127723	-0.359604	-0.429431	-1.00604		0.0336303	-0.446425	-0.635077	-1.57662
PF3D7_0715800	1.07238	1.00973	0.979388	0.936672		1.12079	0.93747	1.32356	1.49196
PF3D7_0715900	-1.55114	-0.448598	-0.812959	-0.465372		-0.492019	-0.465724	-0.0260881	0.159883
PF3D7_0716000	0.420538	0.568497	0.388561	-0.18685		0.205113	-0.189682	0.270717	0.670842
PF3D7_0716100	-0.161834	-0.29898	-0.1546	-0.255756		-0.135875	-0.420962	-0.263331	-0.471
PF3D7_0716200	0.0572227	0.229438	-0.0784713	0.740851		-0.320364	-0.212752	-0.0241644	-0.187496
PF3D7_0716300	1.04068	2.1886	1.76392	2.32983		1.82547	0.954617	1.88958	2.09839
PF3D7_0716400	-1.64568	-1.73395	-1.70315	-1.84104		-0.797873	-0.314122	-0.114714	-0.72958
PF3D7_0716500	-0.490263	-0.824193	-0.715093	0.0497261		-1.07187	-1.00245	-1.11767	-1.17028
PF3D7_0716600	-0.535532	-0.5819	-0.646008	-0.103331		-1.48587	-0.883351	-1.44048	-1.36189
PF3D7_0716700	0.0134058	0.00226966	0.0298606	-0.0992812		-0.0869136	-0.216754	0.207334	-0.245508
PF3D7_0716800	-1.6223	-1.18623	-1.50627	-1.47551		0.948471	0.792839	1.66086	1.62647
PF3D7_0716900	0.154298	0.569331	0.549307	0.568416		0.084167	-0.291429	-0.206324	0.396158
PF3D7_0717000	0.0791057	-0.164979	-0.0503252	-0.358741		0.465555	0.329547	-0.153761	-0.297266
PF3D7_0717100	-0.257908	-0.0736264	-0.144735	0.29469		0.229347	-0.223946	0.0970102	0.410785
PF3D7_0717200	0.259705	0.194311	0.195851	-0.260523		-0.0129634	-0.609815	-0.59023	0.162151
PF3D7_0717300	-0.741267	-0.79076	-0.631376	-0.544252		-0.351606	-0.970426	-0.307243	-0.663404
PF3D7_0717400	0.367913	0.334032	0.291639	0.10758		0.817194	0.687588	0.134782	-0.0497456
PF3D7_0717500	-0.607012	-0.213834	-0.435755	-0.459523		-0.00141987	0.143957	0.893879	0.49242
PF3D7_0717600	0.312983	0.435511	0.106141	0.966422		1.16895	1.47891	1.36295	1.93938
PF3D7_0717700	-1.3168	-1.51073	-1.40512	-1.05054		0.111634	0.726407	-0.0442966	-0.348914
PF3D7_0717800	0.394336	-0.0117344	-0.105213	-0.186811		0.495538	0.277704	-0.0210901	-0.583131
PF3D7_0717900	0.533066	0.329352	0.334486	0.634992		-0.426047	-0.503583	-0.708894	-0.287795
PF3D7_0718000	-0.428507	-0.545554	-0.451188	-0.918611		-0.191111	-0.284858	0.326327	-0.21358
PF3D7_0718100	-0.288309	0.284644	0.146699	-0.116427		0.133029	0.00680305	-0.0497107	0.0843298
PF3D7_0718300	-0.130637	0.334432	0.0927371	0.298904		0.19142	0.275321	0.292105	0.139089
PF3D7_0718400	-0.206444	-0.201414	-0.233132	-0.0404646		-1.24691	-0.556325	-0.800767	-0.635751
PF3D7_0718500	-0.315375	-0.314919	-0.486143	-1.26239		1.01313	1.22899	1.03799	0.370722
PF3D7_0718600	0.660888	0.379359	0.86073	1.1038		0.726882	1.95385	1.7203	1.80448
PF3D7_0718700	-1.36723	-0.475427	-1.00385	-1.22826		1.23902	1.36725	1.87813	1.31631
PF3D7_0718800	0.316892	-0.0123805	0.178419	-0.235629		-0.05519	-0.86382	-0.275361	-0.25512
PF3D7_0718900	0.855868	0.762469	0.949335	1.08888		0.81165	1.0078	1.03013	1.57809
PF3D7_0719000	0.38488	-0.333026	-0.214683	-0.0945815		0.206608	0.401663	0.00573003	-0.113092
PF3D7_0719100	-2.44389	-1.84573	-1.78303	-2.58364		-0.900275	-0.34003	-0.259491	-0.894515
PF3D7_0719200	0.123704	0.502903	0.542672	0.194175		0.156134	-0.0667916	0.43838	0.48935
PF3D7_0719300	0.922374	0.464016	0.573312	0.542444		1.75824	1.15779	1.0242	1.04006
PF3D7_0719400	-0.178185	-1.49358	-1.10002	-1.19674		-0.942969	-0.841183	-1.32928	-1.48568
PF3D7_0719500	0.0106986	0.755091	0.538791	-0.486259		0.191522	0.311732	0.659535	0.117847
PF3D7_0719600	-2.39179	-3.13262	-2.40036	-2.31135		-1.93917	-1.87756	-2.75076	-3.07357
PF3D7_0719700	0.181287	0.409654	0.625652	-0.00436392		-1.42758	-2.28713	-1.1183	-1.04837
PF3D7_0719800	-0.0386896	-0.552368	0.188669	-0.729428		-0.0715458	-0.748487	-0.810448	-1.05489
PF3D7_0719900	-0.172068	-0.00615345	0.252179	-0.171051		0.532209	0.877304	0.774619	0.503685
PF3D7_0720000	0.16497	-0.0333252	-0.266909	0.0639005		0.994127	1.12159	1.2627	1.57433
PF3D7_0720100	1.34843	1.09564	1.01802	0.518791		1.27199	1.11589	0.904343	0.719263
PF3D7_0720200	1.30846	0.514547	0.612883	1.26148		-0.271239	-0.514758	-0.326777	-0.27425
PF3D7_0720300	0.089597	0.716815	0.657546	0.0409009		0.519656	0.880341	1.15976	1.19218
PF3D7_0720400	1.90586	1.53236	1.19737	1.77809		2.05069	2.33217	1.65422	2.13124
PF3D7_0720500	0.140242	-0.659908	-0.987057	0.0299024		-0.711248	-0.129321	-1.28127	-2.08366
PF3D7_0720600	-1.58253	-1.03803	-1.66792	-1.39081		0.554086	0.314345	0.784476	0.6842
PF3D7_0720700	-0.227541	0.0667185	0.125188	-0.174234		-0.725709	-0.769387	-0.572048	-0.485351
PF3D7_0720800	0.845314	0.339132	0.214364	0.498529		-0.166712	0.0757115	-0.31745	-0.0310053
PF3D7_0720900	0.0552354	-0.103352	-0.10775	0.0840732		0.0863842	0.463124	0.283658	0.13796
PF3D7_0721000	0.238299	0.262684	-0.0739227	0.0974145		1.72684	1.70537	1.69284	1.56173
PF3D7_0721100	1.09597	0.360248	0.0873487	0.79018		0.227213	0.337476	0.0173059	-0.0457845
PF3D7_0721200	0.478103	-0.0599293	0.132444	0.0952359		-0.206815	-0.0242633	-0.886514	-0.756362
PF3D7_0721300	0.777462	0.303981	0.39538	0.971815		0.738839	0.957265	1.24671	1.17846
PF3D7_0721400	-0.446874	-1.03704	-0.793941	-0.00246822		-1.45463	-1.51955	-2.15917	-1.94063
PF3D7_0721500	-0.20897	0.378169	0.343663	-0.169491		0.821186	0.677238	1.73142	1.40515
PF3D7_0721600	1.03381	0.618247	0.499895	0.541568		1.26629	0.543639	0.386752	0.427397
PF3D7_0721700	0.233359	0.352329	-0.00144433	0.153747		0.0579433	-0.137414	0.045566	0.111699
PF3D7_0721800	-0.732393	-0.290597	-0.262565	-0.288939		-0.738236	-0.562977	-0.214443	-0.0912837
PF3D7_0721900	-0.235698	-0.231571	-0.199343	-0.103731		-0.736816	-0.988443	-0.866068	-0.839177
PF3D7_0722000	0.339825	0.425032	0.176521	0.254404		0.760676	0.945491	0.905862	0.710946
PF3D7_0722100	0.846213	0.536678	0.560019	0.62069		0.352988	0.307374	0.165362	0.702566
PF3D7_0722200	-1.12441	-1.72264	-0.368114	-1.44752		-0.455185	-1.2404	-1.40479	-1.86761
PF3D7_0722300	0.11186	0.0680331	0.00521874	0.0429853		-0.12709	-0.130457	-0.356715	-0.0730941
PF3D7_0722400	-0.291109	-0.520846	-0.131907	-0.978439		-0.105354	-0.342106	-0.464827	-0.813477
PF3D7_0722500	-0.121328	0.297922	0.386263	-0.232765		-0.310034	-0.592043	-0.279207	0.100418
PF3D7_0722600	1.34556	0.835392	0.833141	0.663107		1.63781	1.35668	1.02411	0.930044
PF3D7_0722700	0.271378	0.0248344	0.0565819	0.414639		-0.263084	-0.366033	-0.615714	-0.478583
PF3D7_0722800	-0.0810309	-0.118853	-0.414059	-0.250959		0.733718	1.34573	0.60229	0.443653
PF3D7_0722900	0.333612	-0.483281	-0.417399	-0.371326		0.222015	0.407001	-0.172909	-0.995575
PF3D7_0723000	0.523758	0.12717	-0.165109	-0.212655		1.00466	1.68807	1.28078	0.500805
PF3D7_0723100	1.14914	0.612454	0.459903	0.583354		1.44047	1.94127	1.16065	0.46901
PF3D7_0723200	-0.315804	-0.153766	-0.572579	-0.224844		0.117403	0.640048	-0.0308066	0.19206
PF3D7_0723300	-0.305586	0.291513	0.279845	0.144669		-0.21869	-0.0794303	0.346125	0.5012
PF3D7_0723400	-0.732855	-1.11838	-0.943772	-0.593465		-1.00156	-1.043	-0.567075	-0.77395
PF3D7_0723500	-0.673458	-0.586182	-0.57931	-0.658006		0.418308	1.09258	1.25606	0.637756
PF3D7_0723600	0.713912	0.217364	0.0688826	0.724217		-0.114843	0.0812141	-0.416061	-0.762619
PF3D7_0723700	-0.0712725	-0.388554	-0.507623	0.209765		-1.70183	-2.15747	-1.60786	-1.39432
PF3D7_0723800	-0.206894	0.00772723	0.00036205	-0.312924		1.32697	0.477163	0.861609	0.929476
PF3D7_0723900	1.05991	0.125479	0.326883	0.842954		-0.181482	-0.617409	-0.621236	-0.255061
PF3D7_0724000	-0.536897	-0.102818	0.0567675	-0.397253		-0.862428	-0.810722	-0.474134	-0.528845
PF3D7_0724100	0.699536	-0.0190034	0.240619	0.655087		0.24061	0.288352	-0.28915	0.0174027
PF3D7_0724200	-0.704528	-0.0139406	-0.243552	-0.136828		-0.33041	-0.714987	-0.144986	0.466778
PF3D7_0724300	0.121802	0.286553	0.0663763	0.324059		1.241	1.58505	1.2253	1.47971
PF3D7_0724400	-0.130147	-0.169725	-0.225483	-0.0157494		-0.333848	-1.01661	-0.0473159	0.517533
PF3D7_0724500	0.060196	0.119235	-0.13382	0.138451		0.199913	0.298464	0.35528	0.470338
PF3D7_0724600	-0.454804	0.0528183	0.015829	0.114909		-0.364183	-0.307035	0.113574	0.281805
PF3D7_0724700	-0.11835	-0.216993	-0.0174048	-0.113294		0.436966	-0.0992458	0.545661	0.527586
PF3D7_0724800	0.338604	-0.244302	-0.051279	-0.216292		0.617306	0.148562	0.0784406	0.0450375
PF3D7_0724900	-2.06003	-1.69434	-1.95767	-2.8062		-1.24509	-0.667234	-0.885727	-1.96284
PF3D7_0725000	0.160136	0.497718	0.369929	0.275294		0.126281	0.742635	0.411607	0.680449
PF3D7_0725100	-1.23087	-0.647305	-0.814473	-1.01592		0.850243	0.392099	0.581804	0.436893
PF3D7_0725200	-0.00739335	-0.26013	-0.231392	0.182531		-0.4632	-0.691271	-1.07969	-1.20759
PF3D7_0725300	0.167311	-0.310232	-0.0182434	-0.393552		1.19255	0.605425	0.734496	0.749032
PF3D7_0725400	0.150468	0.738487	0.738213	0.873081		-0.65771	-0.847627	-0.830276	-0.332542
PF3D7_0725500	-0.366955	-0.446716	-0.337693	-0.0023238		-0.863999	-0.747669	-0.658638	-0.492744
PF3D7_0725600	0.384541	0.0966261	0.105331	0.368686		0.219173	0.468271	0.788026	0.632211
PF3D7_0725700	-0.22049	-0.504417	-0.27565	-0.41427		-0.0865037	0.559816	-0.326632	-0.428183
PF3D7_0725800	-0.0767521	0.183701	0.0134823	-0.00450359		1.12122	1.137	0.863437	0.659169
PF3D7_0725900	-0.078504	-0.885373	-0.76935	-0.616304		-1.20378	-1.28869	-1.1281	-1.56232
PF3D7_0726000	-0.404204	-0.61865	-0.384596	-0.370682		-1.03801	-1.31109	-1.41531	-1.05597
PF3D7_0726100	0.202044	0.113564	0.0925095	-0.165546		-1.08785	-0.986031	-1.33131	-1.31231
PF3D7_0726200	-0.0582733	-0.233665	-0.385008	0.00103033		0.265973	0.872237	0.375991	-0.109296
PF3D7_0726300	0.685721	0.95148	0.884502	1.2338		0.662625	0.469479	0.273319	1.24688
PF3D7_0726400	0.292955	-0.0704866	0.113145	0.012302		-0.412013	-0.633593	-0.535993	-0.0614505
PF3D7_0726500	0.192079	0.0465875	0.160155	0.677774		-0.793817	-0.876616	-1.19465	-0.800862
PF3D7_0726600	0.0122042	-0.502494	-0.636606	-0.135209		-1.15569	0.403295	-1.18821	-1.16187
PF3D7_0726700	0.718919	0.704698	0.748642	0.312939		2.1792	1.63319	2.68982	2.11303
PF3D7_0726800	0.463662	0.0685176	-0.0515271	0.102235		0.872248	1.35352	0.587314	0.263148
PF3D7_0726900	-1.71852	-2.37152	-2.2517	-1.57072		-2.42562	-2.11379	-2.77507	-2.77777
PF3D7_0727000	-0.322558	-0.0143059	-0.024657	0.284251		-0.314574	-0.536365	-0.448396	-0.0888341
PF3D7_0727100	-1.56592	-1.78656	-1.69065	-2.86809		0.372197	1.14883	0.288432	-0.673401
PF3D7_0727200	0.264068	0.0935335	0.0821101	-0.342033		0.0170541	-0.537452	-0.331182	-0.0193281
PF3D7_0727300	-0.0264784	-0.242462	-0.1743	-0.573722		-0.592239	-0.58127	-0.529426	-0.784334
PF3D7_0727400	0.17526	0.813684	0.840114	0.226961		-0.105633	-0.301753	0.00690753	0.521429
PF3D7_0727500	0.666967	-0.0136752	-0.0498081	-0.26734		-0.495316	-0.3386	-0.621452	-0.997237
PF3D7_0727600	0.672251	0.313591	0.221234	0.603315		0.605251	0.323983	-0.264428	0.0281225
PF3D7_0727700	0.454144	-0.195177	-0.0674604	0.357826		0.0881369	0.0169439	-0.486574	-0.587647
PF3D7_0727800	1.01721	0.41357	0.642702	0.832698		1.2536	0.636614	0.229212	0.458264
PF3D7_0727900	-0.159465	-0.33989	-0.288274	-0.327861		-0.305594	-0.431229	-0.508116	-0.399587
PF3D7_0728000	1.45357	0.829486	0.933987	0.58386		0.559781	0.770278	0.222681	0.0173187
PF3D7_0728100	0.524342	0.26147	0.243649	0.347307		-0.195058	-0.127078	-0.231449	-0.00333414
PF3D7_0728200	-0.378314	-0.0023916	-0.128854	0.438036		-0.913007	-0.795534	-0.967419	-0.935027
PF3D7_0728300	0.128343	0.463514	0.335169	0.293535		-0.0649433	-0.411323	0.366431	0.163934
PF3D7_0728400.1	1.28699	0.859371	0.692437	1.40391		0.77467	1.51277	1.1075	1.15966
PF3D7_0728500	-0.431893	-0.624101	-0.712538	-0.218325		-0.453337	-0.324217	-0.417867	-0.552913
PF3D7_0728600	-1.37478	-1.72762	-1.72754	-1.2881		-1.02595	-0.765428	-0.820913	-1.55889
PF3D7_0728700	-0.0700522	0.267999	0.0811786	0.304687		-0.718728	-0.582535	-0.916748	-0.482556
PF3D7_0728800	-0.961945	-0.204643	-0.440766	-0.40797		-0.117304	-0.225942	0.3814	0.507374
PF3D7_0728900	0.318186	0.257143	0.404461	0.219956		0.446856	0.0932399	0.321403	0.493221
PF3D7_0729000	0.560372	-0.0201926	0.144955	-0.0296653		1.05907	1.02459	0.740154	0.370756
PF3D7_0729100	0.682263	1.3723	1.18171	1.56408		0.692376	0.923705	1.32191	1.98194
PF3D7_0729200	0.319332	0.324388	0.273928	0.19403		0.0443683	0.277081	0.0710723	0.527447
PF3D7_0729300	-0.847781	-1.42916	-1.05061	-0.56161		-1.52319	-1.01718	-1.60551	-1.53905
PF3D7_0729400	-1.7435	-1.85782	-1.7674	-1.59571		0.656667	1.2716	0.61327	-0.396846
PF3D7_0729500	0.445909	0.107909	-0.0974408	0.448473		-0.411109	-0.224016	-0.0738474	-0.158931
PF3D7_0729700	0.345141	0.160676	0.12656	-0.0536974		0.507166	0.731028	0.758975	0.29054
PF3D7_0729800	-0.375269	0.084729	0.147754	-0.418915		-0.567808	-0.53911	-0.37201	0.0327257
PF3D7_0729900	-0.782823	-0.748835	-0.905674	-0.452069		-0.483524	-0.519773	-0.354229	-0.632038
PF3D7_0730000	1.26014	0.945832	0.816818	0.652611		0.498864	0.632568	1.12168	1.16325
PF3D7_0730100	0.0396424	0.40255	0.53919	0.427798		0.501625	0.332055	0.410257	0.936941
PF3D7_0730200	-0.183556	-0.466784	-0.098274	-0.250556		-0.253842	-0.097884	-0.39674	-0.634886
PF3D7_0730300	-2.01196	-2.03355	-1.65506	-1.4614		-2.95557	-3.4533	-2.72683	-2.24553
PF3D7_0730400	-0.27463	0.264672	0.157068	-0.200915		-0.494451	-0.349311	-0.0954024	-0.120418
PF3D7_0730500	-0.896917	-0.950097	-1.09052	-0.585293		-2.40085	-1.96571	-2.03487	-1.78091
PF3D7_0730600	0.843102	0.857083	0.695865	0.279629		0.840386	0.295123	0.832332	0.938571
PF3D7_0730700	-0.636247	-0.951813	0.403622	-0.464831		-0.364808	-0.682	-0.792556	-1.65485
PF3D7_0730800.1	-0.18828	0.329304	0.0518775	0.238511		0.179357	0.573107	0.409245	1.19137
PF3D7_0730900	1.38369	0.589794	0.719014	1.1298		1.40157	1.89123	0.898273	0.711058
PF3D7_0731000	-0.0788461	-0.637348	-0.644019	-0.333957		-0.098581	-0.469408	-0.379342	-0.651429
PF3D7_0731100	-0.0331137	-0.263103	0.130453	0.100075		-0.0537257	-0.146596	-0.389902	-0.233537
PF3D7_0731200	1.07606	0.790948	0.722272	0.576272		0.554956	0.619602	0.521334	0.257198
PF3D7_0731300	0.363993	0.185661	-0.120047	0.123712		-0.0111679	0.0777463	-0.0262883	-0.118974
PF3D7_0731400	0.403555	0.324703	0.371464	0.431354		0.0220892	-0.127805	0.0720083	0.616933
PF3D7_0731500	0.086996	0.38762	0.338831	0.493162		0.699007	0.974023	1.48051	1.54098
PF3D7_0731600	0.286077	0.299029	0.0522961	-0.184509		1.15891	1.24324	1.20568	1.06706
PF3D7_0731700	0.481608	1.09136	0.981878	0.847522		0.652393	0.645188	0.920764	1.30384
PF3D7_0731800	0.357215	0.288662	0.497901	0.496632		0.0320178	0.362501	0.240617	0.322329
PF3D7_0731900	0.068174	0.255803	0.293738	0.348258		-0.258597	-0.234175	-0.147155	0.135443
PF3D7_0732000	-1.11974	-0.601838	-0.839458	-1.55416		1.14525	0.973606	0.833148	0.224983
PF3D7_0732100	-0.359317	-0.45225	-0.507508	-0.390811		-0.794083	-0.667614	-1.0004	-1.16819
PF3D7_0732200	0.550118	0.212548	0.29731	-0.144068		-0.134665	-0.155657	-0.205545	-0.5787
PF3D7_0732300	-0.433044	0.536712	0.514385	0.530919		-0.301694	-0.403162	-0.367697	0.560757
PF3D7_0732400	0.267935	-0.060115	-0.230252	-0.36511		0.163887	0.500349	0.105327	-0.219479
PF3D7_0732500	-0.183781	-0.27826	-0.409783	-0.768978		0.377008	0.90364	0.80923	0.628167
PF3D7_0732600	1.38158	1.49894	1.17436	1.69093		2.64215	2.51437	1.9721	2.86002
PF3D7_0732700	-0.197182	0.201494	0.320538	0.217829		-0.0728329	-0.197998	0.107077	0.438098
PF3D7_0732800	0.0528223	-0.343456	-0.332053	-0.299057		-0.166857	-0.312193	-0.0600272	-0.638858
PF3D7_0732900	0.982489	0.653048	0.623358	0.780806		0.809724	0.34224	0.383178	0.817069
PF3D7_0733000	-0.140941	-0.294767	-0.372073	-0.119823		-0.286535	-0.0161186	-0.139579	-0.169726
PF3D7_0800100	0.00777501	-0.00550668	0.185882	-0.164801		0.136691	0.105999	0.330477	0.637278
PF3D7_0800200	0.400541	-0.108255	-0.00785728	0.207933		-0.36805	-0.0701837	-0.0875437	0.00945809
PF3D7_0800300	-0.476453	-0.315332	-0.156277	-0.360333		-0.499565	-0.984619	-0.410248	0.0723508
PF3D7_0800500	0.088855	0.116748	-0.196873	0.687574		-0.21685	0.947257	0.478528	0.14636
PF3D7_0800600	0.536586	-0.154271	-0.147964	0.943506		-0.702547	-0.852471	-0.553166	-0.541329
PF3D7_0800700	0.0245974	-0.372913	-0.26018	-0.130543		-1.0081	-1.43601	-1.64862	-1.39
PF3D7_0800800	0.24884	0.445748	0.57933	0.630549		0.350264	0.151812	0.478977	0.973446
PF3D7_0800900	0.363516	0.427118	0.280974	0.468825		0.159553	0.225153	-0.086567	0.533539
PF3D7_0801000	-0.0561074	-0.173247	-0.0787978	-0.0305419		-1.03639	-1.02872	-0.683583	-0.461197
PF3D7_0801100	1.13351	0.445744	0.46614	0.503895		0.481652	0.855459	0.241243	-0.438032
PF3D7_0801200	-0.194087	0.257877	0.0411484	0.165224		0.399241	-0.179745	-0.538185	0.143729
PF3D7_0801300	-0.308327	-0.0998481	-0.247848	-0.172545		0.173376	0.154064	0.491736	0.850005
PF3D7_0801400	-0.143234	-0.0561338	0.0374426	-0.179092		-0.0763266	-0.222436	-0.210267	-0.186696
PF3D7_0801500	0.245069	0.426195	0.591355	0.714914		-0.142235	-0.168034	0.0906623	0.149315
PF3D7_0801600	1.28679	0.562414	0.59631	0.597255		0.994641	1.46035	0.718714	0.132652
PF3D7_0801700	0.542332	0.332356	0.417528	0.539054		-0.306984	0.476361	-0.0668143	-0.0791483
PF3D7_0801800	-0.28994	-0.384368	0.0143436	-0.120739		-0.0900082	-0.555156	-0.882214	-0.345334
PF3D7_0801900	0.0599922	0.470125	0.429924	0.202767		0.449527	0.0175193	0.521253	0.555461
PF3D7_0802000	-0.654406	-0.462816	-0.259354	-0.448531		-1.28191	-1.2301	-1.38778	-1.23072
PF3D7_0802100	-0.863813	-0.340175	-0.312005	-0.335634		-0.339034	-0.530671	0.114822	-0.146456
PF3D7_0802200	0.840418	0.610708	0.572895	0.71426		1.13679	1.62286	0.735462	0.559251
PF3D7_0802300	0.170877	-0.224837	-0.310428	-0.122219		-0.209684	-0.146123	-0.32198	-0.543045
PF3D7_0802400	-0.0668688	-0.0430491	-0.00173315	-0.0227484		1.21797	1.16543	1.80315	1.33195
PF3D7_0802500	-0.168197	-0.033419	0.00099451	0.134403		-0.144198	-0.415623	-0.297791	-0.131453
PF3D7_0802600	-0.756883	-0.39029	-0.242619	0.0331156		-1.23614	-1.33281	-1.5268	-1.07282
PF3D7_0802700	-0.278263	0.49144	0.240471	0.0568911		0.118596	0.112119	0.205629	0.261107
PF3D7_0802800	1.1281	0.588778	0.787024	0.556295		0.290085	0.0271098	-0.150393	0.0723339
PF3D7_0802900	-0.557097	-0.71433	-0.712092	-1.4833		1.8748	1.96873	2.03171	1.12111
PF3D7_0803000	-0.0205191	-0.484505	-0.49299	-0.345631		-0.546977	-0.381738	-0.553815	-0.813128
PF3D7_0803100	0.62888	0.533299	0.365828	-0.108696		2.31299	2.3208	1.87518	1.39144
PF3D7_0803200	-0.255788	-0.460928	-0.34083	-0.0522326		-0.785957	-0.927584	-1.11707	-0.9046
PF3D7_0803300	0.609644	0.109934	0.200244	-0.0131554		0.138082	-0.0473244	-0.218446	-0.461973
PF3D7_0803400	0.866172	0.74949	0.645873	0.556938		0.646051	0.752039	0.362075	0.33169
PF3D7_0803500	0.221339	-0.184742	-0.0478353	-0.145089		0.77945	0.972613	0.222831	0.128652
PF3D7_0803700	-2.21333	-2.50953	-2.40644	-2.06803		-3.4449	-3.15526	-2.92649	-2.82213
PF3D7_0803800	-3.63135	-2.79747	-2.87383	-3.63787		-1.48252	-1.24018	-0.36933	-1.27013
PF3D7_0804000	-0.667944	-0.585611	-0.7546	-1.17838		-0.979345	-0.920129	-0.534102	-0.933361
PF3D7_0804300	-0.328546	0.319817	0.463955	-0.181867		-0.541322	-0.712997	-0.0736376	0.30745
PF3D7_0804400	0.840177	0.181796	0.312992	0.0916382		0.580373	1.13697	0.232936	-0.376288
PF3D7_0804500	-0.643862	-0.470443	-0.30442	-0.267735		-0.600634	-1.0119	-0.946362	-0.571014
PF3D7_0804600	-2.0746	-1.09052	-2.08367	-1.53362		0.0149672	0.11491	0.508057	0.579866
PF3D7_0804700	0.276345	0.792067	0.755803	0.578968		0.564127	0.285538	0.706847	1.16554
PF3D7_0804800	-0.248087	-0.519755	-0.461655	-0.159347		0.00728544	-0.169662	-0.214679	-0.496462
PF3D7_0804900	-0.641271	-0.0511319	0.0855614	-0.094214		-0.783254	-0.909913	-0.483077	0.0501669
PF3D7_0805000	-0.0282711	0.0738359	0.223379	0.0864338		0.438005	-0.0598465	-0.0801783	0.843101
PF3D7_0805100	-0.628469	0.0659386	-0.363376	-0.378667		0.842358	0.601554	0.959259	1.06917
PF3D7_0805200	-0.124287	-0.119293	-0.0551891	-0.21779		-0.259989	-0.151986	-0.0268159	-0.698045
PF3D7_0805300	0.414453	0.811859	0.77805	0.389798		-0.128861	-0.205863	-0.288402	0.185998
PF3D7_0805400	-0.142453	-0.227922	0.0495585	0.102863		-1.41771	-1.1685	-1.05714	-0.905449
PF3D7_0805500	0.126139	-0.235917	-0.204627	-0.0163831		-0.127916	0.928972	0.626478	0.439363
PF3D7_0805600	-0.706862	-0.605523	-0.217583	-0.522634		-0.85884	-1.23248	-0.855684	-0.662947
PF3D7_0805700	0.822115	0.185273	0.305514	0.00092961		1.17721	1.08691	0.564311	0.104758
PF3D7_0805800	-0.581501	-0.00343629	-0.358674	-0.123926		0.50455	0.575777	0.631698	0.482822
PF3D7_0806000	-0.191771	-0.0200268	-0.0822082	0.325772		-0.791057	-0.628172	-0.696584	-0.778907
PF3D7_0806100	-0.18906	0.594721	0.280876	-0.281841		0.330191	0.317022	0.850936	0.950255
PF3D7_0806200	-0.128604	-0.277123	0.0131798	-0.516095		-0.71579	-1.10648	-0.757097	-0.836565
PF3D7_0806300	-0.0788339	-0.333383	-0.25893	0.353622		-1.09388	-1.04736	-1.17154	-1.13965
PF3D7_0806400	0.611354	0.313221	0.119741	-0.39638		0.685133	1.22769	0.716757	0.105742
PF3D7_0806500	0.370381	0.355667	0.244939	0.229055		0.374959	-0.339955	-0.177246	0.171565
PF3D7_0806600	-0.538286	-1.07367	-1.17779	-0.595554		-0.429855	0.801959	1.82759	1.02796
PF3D7_0806700	0.333261	0.444474	0.341796	-0.143677		0.962882	0.629712	0.520178	0.924018
PF3D7_0806800	0.630696	0.86174	0.746044	0.766451		1.276	0.876078	1.15512	1.67956
PF3D7_0806900	0.196345	0.471908	0.367671	0.350264		0.160089	0.5217	-0.0825907	0.489019
PF3D7_0807000	-0.0431718	-0.294179	-0.109521	-0.126981		-0.512342	-0.935685	-0.765619	-0.704566
PF3D7_0807100	-0.0910166	-0.258555	-0.034262	-0.182883		1.55051	1.59941	1.50941	1.23008
PF3D7_0807200	1.38361	1.06027	0.897288	1.207		1.19487	1.09818	0.89999	1.34783
PF3D7_0807300	-0.505875	-0.518896	-0.383166	-0.46092		-0.495387	-0.533758	0.00070415	-0.349381
PF3D7_0807400	-1.38327	-1.45111	-1.17294	-1.69507		-0.166977	-0.0935438	0.280153	-0.391471
PF3D7_0807500	-0.0905475	0.077474	-0.170764	-0.0822776		-0.0316215	-0.207059	-0.361233	0.0344208
PF3D7_0807600	-0.553802	-1.1535	-0.851186	-0.633934		-1.12463	-0.901225	-1.38225	-1.91775
PF3D7_0807700	-0.211005	-0.163023	0.0530949	-0.220349		-0.659145	-1.3702	-0.841038	-0.432285
PF3D7_0807800	-0.24407	-0.0625806	0.00467361	-0.25851		-0.226655	-0.163229	-0.128058	-0.424845
PF3D7_0807900	0.0352466	0.283911	0.186005	0.31074		-0.146767	-0.312918	0.0959011	0.500823
PF3D7_0808000	0.694663	0.17135	0.201465	0.112987		0.589169	1.0655	0.478292	0.140164
PF3D7_0808100	-0.305109	-0.493071	-0.386097	-0.18886		-0.340781	-0.514362	-0.882488	-0.449661
PF3D7_0808200	-0.389674	-0.723703	-0.594784	-1.25712		-0.0854041	-0.077287	0.335591	-0.408568
PF3D7_0808300	1.39037	0.74761	0.801001	1.08956		1.10535	0.956072	0.783051	1.04101
PF3D7_0808400	-0.228495	-0.609838	-0.471096	-1.07221		1.02103	1.41674	0.721095	-0.137566
PF3D7_0808600	0.195377	0.0404868	0.00965927	0.128219		0.705762	1.26418	0.826831	0.258177
PF3D7_0808700	-0.195583	-0.316374	0.0560618	0.121587		0.231727	-0.497002	-0.518176	-0.172828
PF3D7_0808800	-0.739976	-0.897768	0.324677	-0.451331		-0.443048	-0.578098	-0.808685	-1.72193
PF3D7_0808900	0.462498	0.0619519	0.0576881	1.07941		-0.210058	0.107755	0.0550367	-0.114003
PF3D7_0809100	0.262521	0.420219	0.294017	0.227985		0.664044	0.814276	0.484466	0.878328
PF3D7_0809200	0.369437	0.40005	0.621012	0.268216		0.472828	0.0345407	-0.0124449	0.340118
PF3D7_0809300	1.14646	0.524188	0.270445	0.214343		-0.0349719	0.177567	-0.347911	-0.902977
PF3D7_0809400	0.324349	-0.401621	-0.319663	0.595185		-0.656276	-0.527078	-0.602395	-1.0954
PF3D7_0809500	-0.140623	-0.478055	-0.510369	-0.256407		-0.652721	-0.650943	-0.7205	-1.00063
PF3D7_0809600	0.360926	-0.301782	0.262701	-0.0538878		-0.524396	-1.60325	-0.672177	-0.44174
PF3D7_0809700	-0.297483	-0.0706064	-0.098263	-0.0866556		-0.886107	-0.913873	-1.04281	-0.8364
PF3D7_0809800	-0.511386	-1.31865	-1.1569	-0.773077		0.16069	0.614669	0.0797612	-1.16284
PF3D7_0809900	-0.459826	-0.189338	-0.632325	-1.30994		1.08726	1.737	1.13545	0.250264
PF3D7_0810000	0.255966	0.256094	-0.0719617	0.0712751		0.134435	0.126947	0.122454	0.554378
PF3D7_0810100	-0.228251	0.499864	0.206548	0.17229		-0.472141	-0.682625	-0.255045	0.2097
PF3D7_0810200	-0.406577	-0.277662	0.0805962	-0.479903		0.208107	-0.134442	-0.136788	0.545134
PF3D7_0810300	0.632705	-0.0518467	-0.45302	0.0834752		1.20483	1.37322	0.694517	0.500628
PF3D7_0810400	-0.0651584	-0.212988	-0.187326	-0.0445716		-0.304613	-0.414705	-0.385223	-0.343743
PF3D7_0810500	0.382325	0.0879585	-0.256249	0.223689		0.0790468	-0.125458	-0.263466	-0.677892
PF3D7_0810600	0.139304	-0.684738	-0.41393	0.0353959		-0.440955	-0.14738	-0.460078	-0.826646
PF3D7_0810700	-0.994474	-0.654276	-0.491399	-0.926042		0.209436	0.172337	-0.790589	-0.115532
PF3D7_0810800	0.0314135	-0.132939	-0.246271	-0.223138		0.10621	0.276496	-0.0531081	-0.123043
PF3D7_0811000	0.274328	0.394524	0.310316	0.222627		1.09395	0.48577	0.108459	0.531601
PF3D7_0811100	-2.38585	-1.75615	-2.18163	-2.02023		-0.549827	-0.0432731	0.253298	-0.798222
PF3D7_0811200	0.66812	0.936125	0.960461	0.784194		-0.109658	-0.281172	-0.112028	0.456821
PF3D7_0811300	0.61754	0.405352	0.461207	-0.0926597		0.741619	0.367266	0.52402	0.547355
PF3D7_0811400	1.79026	2.55115	2.44814	2.85091		2.11097	2.35713	2.63843	3.73371
PF3D7_0811500	0.0110691	0.106553	0.261983	0.0492287		0.0537733	0.00222792	-0.0142076	0.121757
PF3D7_0811600	0.832125	0.974565	0.684783	0.423001		0.188704	-0.0572629	0.0167271	0.369005
PF3D7_0811700	-0.338869	-0.696416	-0.957873	-1.18281		0.213884	0.668395	0.445041	-0.257967
PF3D7_0811800	0.875721	0.216863	0.109678	-0.0947156		0.426168	0.847494	0.22924	-0.43273
PF3D7_0811900	1.16977	0.906524	0.949002	0.918224		1.0176	1.15836	1.28512	1.608
PF3D7_0812000	0.0970733	0.00931882	-0.238532	0.395749		-0.110825	0.313087	0.305237	0.469832
PF3D7_0812100	-0.0486467	0.391608	0.307722	0.241458		-0.284948	-0.580035	-0.341624	0.340721
PF3D7_0812200	-0.251722	-0.261395	-0.539292	-0.566612		0.117735	0.46628	1.12874	0.572696
PF3D7_0812300	-0.936408	-0.668692	-0.569853	-0.427013		-0.673855	-1.36974	-1.0815	-0.271434
PF3D7_0812400	-0.0550173	0.0953484	0.0689711	-0.370278		-0.00625776	-0.16375	0.110556	0.140639
PF3D7_0812500	0.201606	0.217057	0.303767	-0.0440948		-0.0217257	-0.10876	-0.0980015	0.150762
PF3D7_0812600	0.307856	0.303735	0.31844	0.113981		0.186257	0.223302	0.281225	0.487913
PF3D7_0812700	0.576494	0.250317	0.234462	-0.0401354		0.339183	-0.00455635	0.0514482	-0.385377
PF3D7_0812800	0.017479	-0.498111	-0.194355	0.0238052		-0.441202	-0.173858	-0.531965	-0.720406
PF3D7_0812900	-0.39993	0.0692535	0.158068	-0.0310892		-0.134778	-0.424951	-0.168038	-0.264633
PF3D7_0813000	0.0226588	-0.172349	-0.0402834	-0.136824		0.039697	-0.00366584	0.103022	0.0173825
PF3D7_0813100	-0.229259	-0.465423	-0.159331	-0.221677		-0.0398014	-0.155231	-0.0915692	-0.548197
PF3D7_0813200	-0.185865	0.271561	0.371292	0.249796		-0.706687	-0.788997	-0.359739	-0.186042
PF3D7_0813300	0.306908	0.414413	0.494662	0.295959		0.144556	0.14184	0.259587	0.731808
PF3D7_0813400	-0.0386923	-0.317534	0.0336785	0.293183		-1.28513	-1.16455	-1.48453	-1.34907
PF3D7_0813500	-0.882488	-0.669727	-0.532084	-0.767007		-0.642882	-0.650745	-0.894864	-0.870603
PF3D7_0813600	-0.52938	0.134461	0.204565	0.259495		-0.818559	-0.517137	0.110836	0.518152
PF3D7_0813700	0.347247	-0.489974	-0.456407	-0.790243		0.517873	1.01126	0.439568	-0.688395
PF3D7_0813800	-0.254999	-0.242624	-0.217641	-0.497473		0.669106	0.653039	0.297344	0.479043
PF3D7_0813900	0.160117	0.380352	0.393942	0.0113954		0.853781	0.475547	0.0754475	0.256276
PF3D7_0814000	-1.06566	-0.449904	-0.817948	-1.26418		0.248174	0.277362	0.259446	-0.151623
PF3D7_0814100	1.18656	1.095	1.08268	0.912006		0.0295395	0.250339	0.320073	0.804228
PF3D7_0814200	0.70545	0.457424	0.40181	0.527752		0.604017	0.891295	0.147763	0.161831
PF3D7_0814300	0.373832	-0.114869	0.0147548	0.124116		-0.234998	-0.532357	-0.504932	-0.45313
PF3D7_0814400	-0.0952071	0.117406	0.183646	-0.115842		-0.728243	-0.774615	-0.573442	-0.366802
PF3D7_0814500	0.426069	0.531119	0.674746	-0.368657		-0.337285	-0.314473	0.431786	0.271412
PF3D7_0814600	-0.00815566	-0.596947	-0.598721	-0.868751		0.113531	0.554054	-0.0786851	-0.841188
PF3D7_0814700	0.653075	-0.073619	-0.1617	0.0628616		0.395388	0.831339	0.0795369	-0.693777
PF3D7_0814900	0.638068	0.741729	0.403963	1.37871		0.458021	0.0949293	0.873092	0.015034
PF3D7_0815000	1.15449	0.610068	0.453091	1.04878		0.293328	0.70753	0.610374	1.06777
PF3D7_0815100	-0.34679	-0.0461386	0.129625	-0.00225178		-1.18013	-0.904054	-1.17456	-0.596842
PF3D7_0815200	-0.312955	0.0847389	0.172428	-0.305542		-0.656732	-0.698082	-0.679827	-0.348243
PF3D7_0815300	0.849256	0.905103	1.13597	1.02469		0.926521	0.287596	0.950394	1.30182
PF3D7_0815400	0.812619	1.18933	0.949911	1.08966		1.53804	1.63522	1.65832	1.7739
PF3D7_0815500	-0.597974	-0.342258	-0.510017	-0.732342		0.653117	0.75632	1.03268	0.702422
PF3D7_0815600	-0.179298	-0.252827	-0.155747	0.192077		-0.439296	-1.09883	-0.918053	-0.300068
PF3D7_0815700	-0.0331483	0.0888668	0.096291	0.0479854		0.209341	0.18794	0.432529	0.463895
PF3D7_0815800	0.413619	0.296122	0.444773	0.065349		0.826495	0.189471	0.695397	0.678754
PF3D7_0815900	0.593599	0.758312	0.707226	0.37456		1.88729	1.75426	1.597	1.96861
PF3D7_0816000	-0.822861	-0.120596	-0.30454	-0.562022		-0.450273	0.00576681	-0.122488	-0.300147
PF3D7_0816100	0.155243	0.737957	0.291202	0.710991		0.623884	2.2245	1.73188	1.62171
PF3D7_0816200	-0.131996	0.290179	0.111462	0.18162		0.287257	0.254013	0.261177	0.34878
PF3D7_0816300	0.179786	-0.109731	-0.0572367	-0.27527		1.76114	1.4215	1.12614	0.69703
PF3D7_0816400	0.613405	0.346963	0.409937	0.338388		0.313195	0.345236	0.193406	0.187659
PF3D7_0816500	-0.480812	-0.43529	-0.377865	-0.0396977		-1.40094	-1.72089	-1.6656	-1.43654
PF3D7_0816600	0.0625336	0.389156	0.199487	0.195084		0.207506	0.197299	0.196318	0.126234
PF3D7_0816700	-1.33438	-0.475595	-0.486769	-0.747218		-0.736243	-0.990942	-0.686294	-0.657882
PF3D7_0816800	0.214595	0.189801	0.140449	0.0816846		-0.634203	-0.827447	-0.28702	0.131878
PF3D7_0816900	-0.764235	-0.243399	-0.23738	-0.0967612		-1.08569	-0.884013	-0.835059	-0.640222
PF3D7_0817000	-0.083446	0.126665	0.189029	0.410849		-1.33228	-1.4594	-1.43667	-0.711047
PF3D7_0817100	-0.0220763	-0.649079	-0.706845	-0.246653		-0.415424	-0.0551048	-0.15971	-0.590355
PF3D7_0817200	-0.123251	-0.664214	-0.463559	-0.408197		-0.999751	-0.951259	-0.944913	-1.17149
PF3D7_0817300	-0.817747	-0.82666	-0.94371	-0.136744		-1.82061	-1.90792	-1.9556	-1.61033
PF3D7_0817400	-0.195726	-0.00129479	0.0744938	-0.147164		-0.39795	-0.683055	-0.520807	-0.287227
PF3D7_0817500	0.327586	0.555406	0.756108	-0.0653246		0.24986	0.138032	0.667	0.391976
PF3D7_0817600	-0.369373	-0.763548	-0.511833	-0.524305		-0.206079	-0.689221	0.0236002	-0.299855
PF3D7_0817700	-0.0535565	0.21857	0.425528	-0.180832		0.155675	0.707814	0.981136	0.747287
[truncated: 3,436 more rows]

## Sheet: ML324 DE genes
Decreased abundance (log2 FC <0.5)						UP log2FC >0.5							Present in Matthews 2020, JIB-04 inhibition of Pfjmj3			Present in Ngwa 2019, BIX inhibition of G9a methyltransferase
PlasmoDB ID	FC (ML324/UT)	log2FC	Gene name	Annotation		PlasmoDB ID	FC (ML324/UT)	log2FC	Gene name	Annotation			Downregulated	Upregulated		Downregulated	Upregulated
PF3D7_0112300	0.698274	-0.518136	null	18S ribosomal RNA		PF3D7_1454700	1.48711	0.572513	6PGD	6-phosphogluconate dehydrogenase, decarboxylating			-	-		-	-
PF3D7_1466300	0.515953	-0.954688	RPN2	26S proteasome regulatory subunit RPN2, putative		PF3D7_0629500	1.48676	0.572176	AAT1	amino acid transporter AAT1			yes	-		-	-
PF3D7_0912900	0.561471	-0.832716	RPN8	26S proteasome regulatory subunit RPN8, putative		PF3D7_1414500	1.97194	0.979618	ABCk2	atypical protein kinase, ABC-1 family, putative			-	-		-	-
PF3D7_0801100	0.620816	-0.687762	null	28S ribosomal RNA		PF3D7_1001200	1.97577	0.982413	ACBP2	acyl-CoA binding protein, isoform 2, ACBP2			-	-		-	-
PF3D7_0112700	0.666929	-0.584395	null	28S ribosomal RNA		PF3D7_0301000	1.60598	0.683451	ACS2	acyl-CoA synthetase			-	-		-	-
PF3D7_0626300	0.671643	-0.574233	FabB/FabF	3-oxoacyl-acyl-carrier protein synthase I/II		PF3D7_1246200	1.43141	0.517442	ACT1	actin I			-	-		-	-
PF3D7_0204800	0.515079	-0.957135	null	3'-5' exonuclease, putative		PF3D7_1029600	1.69555	0.761755	ADA	adenosine deaminase			-	-		-	-
PF3D7_1358800	0.688219	-0.539061	RPS15	40S ribosomal protein S15		PF3D7_0816900	1.43479	0.520836	AK2	adenylate kinase 2			-	-		-	-
PF3D7_0316800	0.684037	-0.547854	null	40S ribosomal protein S15A, putative		PF3D7_0409900	1.68854	0.755777	ALP5b	actin-like protein, putative			-	yes		-	-
PF3D7_0322900	0.704019	-0.506314	RPS3A	40S ribosomal protein S3A, putative		PF3D7_1133400	1.86962	0.902742	AMA1	apical membrane antigen 1			-	-		-	-
PF3D7_0519100	0.684552	-0.546769	null	50S ribosomal protein L14, mitochondrial, putative		PF3D7_1363700	1.42215	0.508078	AMR1	protein AMR1			-	-		-	-
PF3D7_0522500	0.651815	-0.617465	RPL17	50S ribosomal protein L17, apicoplast, putative		PF3D7_1218300	1.85931	0.894765	AP2-MU	AP-2 complex subunit mu, putative			-	-		-	-
PF3D7_1467400	0.651481	-0.618204	RPL22	50S ribosomal protein L22, apicoplast, putative		PF3D7_1143100	1.41706	0.502905	ApiAP2	AP2 domain transcription factor AP2-O, putative			-	yes		-	-
PF3D7_0605000	0.700848	-0.512828	null	50S ribosomal protein L24, putative		PF3D7_0802100	1.43758	0.523639	ApiAP2	AP2 domain transcription factor, putative			-	-		-	-
PF3D7_1363300	0.625301	-0.677378	null	50S ribosomal protein L9, mitochondrial, putative		PF3D7_0516800	1.51404	0.5984	ApiAP2	AP2 domain transcription factor AP2-O2, putative			-	-		-	-
PF3D7_1418700	0.633278	-0.65909	null	5S ribosomal RNA		PF3D7_1350900	1.54792	0.630335	ApiAP2	AP2 domain transcription factor AP2-O4, putative			-	-		-	-
PF3D7_0208900	0.661459	-0.596276	P230p	6-cysteine protein P230p		PF3D7_1456000	1.73232	0.792706	ApiAP2	AP2 domain transcription factor, putative			-	-		-	-
PF3D7_0404500	0.606787	-0.720739	P52	6-cysteine protein P52		PF3D7_1454400	2.07898	1.05588	APP	aminopeptidase P			-	-		-	-
PF3D7_0729300	0.668326	-0.581377	NMD3	60S ribosomal export protein NMD3, putative		PF3D7_1003300	1.57136	0.652017	ARD1	N-terminal acetyltransferase A complex catalytic subunit ARD1, putative			-	-		-	-
PF3D7_0719600	0.598398	-0.740824	null	60S ribosomal protein L11a, putative		PF3D7_1356800	1.64706	0.719896	ARK3	serine/threonine protein kinase, putative			-	-		-	-
PF3D7_1341300	0.59922	-0.738842	null	60S ribosomal protein L18-2, putative		PF3D7_1344800	1.43692	0.522979	ATCase	aspartate carbamoyltransferase			-	-		-	-
PF3D7_0516900	0.500013	-0.999963	RPL2	60S ribosomal protein L2		PF3D7_1012900	1.47035	0.556161	ATG18	autophagy-related protein 18			-	-		-	-
PF3D7_1309100	0.572134	-0.805575	null	60S ribosomal protein L24, putative		PF3D7_1430400	1.58016	0.660075	ATG5	autophagy protein 5, putative			-	-		-	-
PF3D7_1460300	0.699855	-0.514872	RPL29	60S ribosomal protein L29, putative		PF3D7_1312600	1.66792	0.738046	BCKDHA	2-oxoisovalerate dehydrogenase subunit alpha, mitochondrial, putative			-	-		-	-
PF3D7_1019400	0.660112	-0.599217	null	60S ribosomal protein L30e, putative		PF3D7_1434200	1.81837	0.862647	CAM	calmodulin			-	-		-	-
PF3D7_0903900	0.697344	-0.520058	RPL32	60S ribosomal protein L32		PF3D7_1455800	1.99439	0.995944	CCp2	LCCL domain-containing protein			-	yes		-	-
PF3D7_1323100	0.698203	-0.518282	null	60S ribosomal protein L6, putative		PF3D7_1363500	2.094	1.06626	CCR4-2	CCR4 domain-containing protein 2, putative			-	-		-	-
PF3D7_0525400	0.663227	-0.592426	null	7-helix-1 protein		PF3D7_0319200	1.51232	0.59676	CCR4-4	CCR4 domain-containing protein 4, putative			-	-		-	-
PF3D7_0707400	0.528399	-0.920301	null	AAA family ATPase, putative		PF3D7_1316600	1.68097	0.749296	CCT	choline-phosphate cytidylyltransferase			-	-		-	-
PF3D7_0302600	0.686358	-0.542967	ABCB4	ABC transporter B family member 4, putative		PF3D7_1026400	1.58471	0.664223	CDC20	cell division cycle protein 20 homolog, putative			-	yes		-	-
PF3D7_0813700	0.559721	-0.837221	ABCF1	ABC transporter F family member 1		PF3D7_0719500	1.67527	0.744393	CDC50A	LEM3/CDC50 family protein, putative			-	-		-	-
PF3D7_1036800	0.597889	-0.742051	ACT	acetyl-CoA transporter, putative		PF3D7_1133300	1.48031	0.565904	CDC50B	LEM3/CDC50 family protein, putative			-	-		-	-
PF3D7_1361400	0.597598	-0.742753	ADF2	actin-depolymerizing factor 2		PF3D7_0715900	2.14733	1.10254	CDF	cation diffusion facilitator family protein, putative			-	-		-	-
PF3D7_1238800	0.654237	-0.612115	ACS11	acyl-CoA synthetase		PF3D7_0610600	1.55492	0.636844	CDPK2	calcium-dependent protein kinase 2			-	-		-	-
PF3D7_1253400	0.618876	-0.692279	ACS3	acyl-CoA synthetase		PF3D7_1337800	1.4375	0.523563	CDPK5	calcium-dependent protein kinase 5			-	-		-	-
PF3D7_0401900	0.620874	-0.687626	ACS6	acyl-CoA synthetase		PF3D7_1342400	1.85327	0.890076	CK2beta2	casein kinase II beta chain			-	-		-	-
PF3D7_0215300	0.524244	-0.93169	ACS8	acyl-CoA synthetase		PF3D7_1215300	1.55389	0.635886	CPN10	10 kDa chaperonin			-	-		-	-
PF3D7_1316200	0.631678	-0.662739	null	ADP-ribosylation factor, putative		PF3D7_1232100	1.47713	0.562799	CPN60	60 kDa chaperonin			-	-		-	-
PF3D7_1134500	0.632919	-0.659907	null	alpha/beta hydrolase, putative		PF3D7_1308200	1.6054	0.682933	cpsSII	carbamoyl phosphate synthetase			-	-		-	-
PF3D7_1217600	0.496047	-1.01145	APC10	anaphase-promoting complex subunit 10, putative		PF3D7_1022500	2.35957	1.23852	CS	citrate synthase, mitochondrial, putative			-	-		-	-
PF3D7_0624500	0.684629	-0.546606	APC11	anaphase-promoting complex subunit 11, putative		PF3D7_1116300	1.54467	0.627296	CYP19C	peptidyl-prolyl cis-trans isomerase			-	-		-	-
PF3D7_1245900	0.638892	-0.646355	null	ankyrin-repeat protein, putative		PF3D7_1035700	2.03662	1.02617	DBLMSP	duffy binding-like merozoite surface protein			-	-		-	-
PF3D7_1149000	0.706497	-0.501244	Pf332	antigen 332, DBL-like protein		PF3D7_1307300	1.58881	0.667945	DBP6	ATP-dependent RNA helicase DBP6, putative			-	-		-	-
PF3D7_1440700	0.577609	-0.791834	AP3M	AP-3 complex subunit mu, putative		PF3D7_1332700	1.77197	0.825358	DBP8	ATP-dependent RNA helicase DBP8, putative			-	-		-	-
PF3D7_1429200	0.696541	-0.521719	ApiAP2	AP2 domain transcription factor AP2-O3, putative		PF3D7_1308900	1.41881	0.504685	DCP2	mRNA-decapping enzyme 2, putative			-	-		-	-
PF3D7_1342900	0.61727	-0.696027	ApiAP2	AP2 domain transcription factor, putative		PF3D7_0903400	1.60912	0.686269	DDX60	ATP-dependent RNA helicase DDX60, putative			-	-		-	-
PF3D7_1239200	0.679356	-0.55776	ApiAP2	AP2 domain transcription factor, putative		PF3D7_0609800	1.42777	0.513762	DHHC2	palmitoyltransferase DHHC2, putative			-	-		-	-
PF3D7_0529300	0.689926	-0.535487	TIC22	apicoplast TIC22 protein		PF3D7_1115900	1.757	0.813115	DHHC9	palmitoyltransferase DHHC9			-	yes		-	-
PF3D7_1130800	0.661381	-0.596447	null	armadillo repeat protein PF16, putative		PF3D7_1359300	1.64339	0.716675	DIS3	exosome complex exonuclease RRP44			-	-		-	-
PF3D7_0514300	0.699563	-0.515475	null	aspartate--tRNA ligase, putative		PF3D7_1363400	1.66756	0.737743	DOA1	polyubiquitin binding protein, putative			-	-		-	-
PF3D7_1464700	0.642321	-0.638634	null	ATP synthase (C/AC39) subunit, putative		PF3D7_1443700	1.54229	0.625073	DPCK	dephospho-CoA kinase, putative			-	-		-	-
PF3D7_0918600	0.610281	-0.712455	RECQ1	ATP-dependent DNA helicase Q1		PF3D7_1337200	1.61344	0.690137	DXS	1-deoxy-D-xylulose 5-phosphate synthase			-	-		-	-
PF3D7_0810600	0.564857	-0.824042	DBP1	ATP-dependent RNA helicase DBP1, putative		PF3D7_1451100	1.84843	0.8863	eEF2	elongation factor 2			-	-		-	-
PF3D7_1241800	0.682114	-0.551916	DBP9	ATP-dependent RNA helicase DBP9, putative		PF3D7_0602400	1.47942	0.565031	EF-G	elongation factor G			-	-		-	-
PF3D7_1251500	0.653994	-0.612652	DRS1	ATP-dependent RNA helicase DRS1, putative		PF3D7_1401300	1.54528	0.627868	EH2	epoxide hydrolase 2			-	-		-	-
PF3D7_1126100	0.61106	-0.710613	ATG7	autophagy-related protein 7, putative		PF3D7_1410600	1.4743	0.56003	eIF2gamma	eukaryotic translation initiation factor 2 subunit gamma, putative			-	-		-	-
PF3D7_1145700	0.662366	-0.5943	null	bicoid-interacting protein BIN3, putative		PF3D7_1468700	1.87644	0.907995	eIF4A	eukaryotic initiation factor 4A			-	-		-	-
PF3D7_0417200	0.670405	-0.576894	DHFR-TS	bifunctional dihydrofolate reductase-thymidylate synthase		PF3D7_0107600	1.70285	0.767953	eIK2	eukaryotic translation initiation factor 2-alpha kinase 2, putative			-	yes		-	-
PF3D7_1128400	0.680197	-0.555976	FPPS/GGPPS	bifunctional farnesyl/geranylgeranyl diphosphate synthase		PF3D7_1101800	1.44146	0.527536	EPF1	exported protein family 1			-	-		-	-
PF3D7_1234100	0.677925	-0.560803	null	bromodomain protein, putative		PF3D7_0701400	1.44012	0.526185	EPF4	exported protein family 4, pseudogene			-	-		-	-
PF3D7_1451700	0.637187	-0.650211	CNB	calcineurin subunit B		PF3D7_0101100	1.47163	0.557414	EPF4	exported protein family 4			-	-		-	-
PF3D7_1423600	0.520948	-0.940789	null	calcium-dependent protein kinase, putative		PF3D7_0601000	1.49647	0.581561	EPF4	exported protein family 4			-	-		-	-
PF3D7_0715300	0.678361	-0.559876	null	calcium/calmodulin-dependent protein kinase, putative		PF3D7_1435800	1.76622	0.820664	ERA	GTPase Era, putative			-	yes		-	-
PF3D7_0933200	0.706245	-0.501759	null	calcyclin-binding protein, putative		PF3D7_0718100	1.48757	0.572953	EST	exported serine/threonine protein kinase			-	-		-	-
PF3D7_1444200	0.558765	-0.839687	null	calmodulin-like protein		PF3D7_1401400	1.57122	0.651882	ETRAMP14	early transcribed membrane protein 14.1			-	-		-	-
PF3D7_0727800	0.658093	-0.603636	null	cation transporting ATPase, putative		PF3D7_0202500	1.7761	0.82871	ETRAMP2	early transcribed membrane protein 2			-	-		-	-
PF3D7_1308100	0.703462	-0.507456	null	CCAAT-binding transcription factor, putative		PF3D7_0829600	1.72245	0.784462	ETRAMP8	early transcribed membrane protein 8			-	yes		-	-
PF3D7_1128600	0.618645	-0.692816	NOT2	CCR4-NOT transcription complex subunit 2, putative		PF3D7_0936100	1.63519	0.709462	ETRAMP9	early transcribed membrane protein			-	-		-	-
PF3D7_0512300	0.676437	-0.563972	MAT1	CDK-activating kinase assembly factor MAT1		PF3D7_0517400	1.72332	0.78519	FACT-L	FACT complex subunit SPT16, putative			-	-		-	-
PF3D7_0619400	0.586494	-0.769813	null	cell division cycle protein 48 homologue, putative		PF3D7_1016400	1.59789	0.676165	FIKK10.1	serine/threonine protein kinase, FIKK family			-	-		-	-
PF3D7_0709100	0.364019	-1.45792	null	Cg1 protein		PF3D7_1039000	1.65122	0.723534	FIKK10.2	serine/threonine protein kinase, FIKK family			-	-		-	-
PF3D7_0920100	0.698949	-0.51674	null	chaperone, putative		PF3D7_1200800	1.43877	0.524837	FIKK12	serine/threonine protein kinase, FIKK family			-	-		-	-
PF3D7_1473300	0.674577	-0.567944	null	CKK domain-containing protein, putative		PF3D7_1476400	1.65238	0.724545	FIKK14	serine/threonine protein kinase, FIKK family, pseudogene			-	-		-	-
PF3D7_1335700	0.661862	-0.595399	COG3	conserved oligomeric Golgi complex subunit 3, putative		PF3D7_0424700	1.50573	0.590463	FIKK4.2	serine/threonine protein kinase, FIKK family			-	-		-	-
PF3D7_1428000	0.532318	-0.90964	null	conserved Plasmodium membrane protein, unknown function		PF3D7_0902200	1.43683	0.522888	FIKK9.3	serine/threonine protein kinase, FIKK family			-	-		-	-
PF3D7_0824800	0.551746	-0.857924	null	conserved Plasmodium membrane protein, unknown function		PF3D7_1318200	1.55266	0.634738	G3PAT	glycerol-3-phosphate 1-O-acyltransferase			-	yes		-	-
PF3D7_0909100	0.57478	-0.798918	null	conserved Plasmodium membrane protein, unknown function		PF3D7_0935400	1.43557	0.521628	GDV1	gametocyte development protein 1			-	-		-	-
PF3D7_1347300	0.577767	-0.791441	null	conserved Plasmodium membrane protein, unknown function		PF3D7_1253000	1.48524	0.570696	GECO	gametocyte erythrocyte cytosolic protein			-	-		-	-
PF3D7_0414100	0.584862	-0.773831	null	conserved Plasmodium membrane protein, unknown function		PF3D7_1449000	1.52819	0.611828	GEST	gamete egress and sporozoite traversal protein, putative			-	yes		-	-
PF3D7_0704300	0.602318	-0.731403	null	conserved Plasmodium membrane protein, unknown function		PF3D7_1031600	1.53034	0.61385	GEXP15	conserved Plasmodium protein, unknown function			-	-		-	-
PF3D7_1004600	0.619749	-0.690243	null	conserved Plasmodium membrane protein, unknown function		PF3D7_0935500	1.76468	0.819408	GEXP22	Plasmodium exported protein, unknown function			-	-		-	-
PF3D7_0704000	0.635087	-0.654975	null	conserved Plasmodium membrane protein, unknown function		PF3D7_1025100	1.63462	0.708954	GFPT	glutamine--fructose-6-phosphate aminotransferase [isomerizing], putative			-	-		-	-
PF3D7_0622700	0.639483	-0.645023	null	conserved Plasmodium membrane protein, unknown function		PF3D7_0630900	1.54476	0.627387	HAS1	ATP-dependent RNA helicase HAS1			-	-		-	-
PF3D7_1117000	0.65199	-0.617077	null	conserved Plasmodium membrane protein, unknown function		PF3D7_0624000	1.69566	0.761846	HK	hexokinase			-	-		-	-
PF3D7_1474200	0.654795	-0.610886	null	conserved Plasmodium membrane protein, unknown function		PF3D7_1455400	1.76344	0.818389	HlyIII	hemolysin III			-	-		-	-
PF3D7_1321300	0.6582	-0.603402	null	conserved Plasmodium membrane protein, unknown function		PF3D7_1134000	1.43751	0.523572	HSP70-3	heat shock protein 70			-	-		-	-
PF3D7_0619800	0.670861	-0.575913	null	conserved Plasmodium membrane protein, unknown function		PF3D7_0831700	1.46449	0.550399	HSP70x	heat shock protein 70			-	-		-	-
PF3D7_0924500	0.676289	-0.564288	null	conserved Plasmodium membrane protein, unknown function		PF3D7_0204700	1.72343	0.785282	HT	hexose transporter			-	-		-	-
PF3D7_0104100	0.677663	-0.56136	null	conserved Plasmodium membrane protein, unknown function		PF3D7_0320000	1.52998	0.613509	I2	protein phosphatase inhibitor 2			-	-		-	-
PF3D7_1020600	0.680942	-0.554395	null	conserved Plasmodium membrane protein, unknown function		PF3D7_1003600	2.07049	1.04997	IMC1c	inner membrane complex protein 1c, putative			-	-		-	-
PF3D7_1138300	0.700262	-0.514032	null	conserved Plasmodium membrane protein, unknown function		PF3D7_1447500	1.597	0.675365	IMC20	inner membrane complex protein, putative			-	-		-	-
PF3D7_0719400	0.401815	-1.3154	null	conserved Plasmodium protein, unknown function		PF3D7_0730400	1.45327	0.539303	IMP2	IMP1-like protein, putative			-	-		-	-
PF3D7_0502600	0.41803	-1.25832	null	conserved Plasmodium protein, unknown function		PF3D7_0920800	1.48971	0.575029	IMPDH	inosine-5'-monophosphate dehydrogenase			-	-		-	-
PF3D7_0908900	0.418476	-1.25678	null	conserved Plasmodium protein, unknown function		PF3D7_0511800	1.69199	0.758717	INO1	inositol-3-phosphate synthase			-	-		-	-
PF3D7_1320700	0.433476	-1.20598	null	conserved Plasmodium protein, unknown function		PF3D7_0602800	1.44275	0.528818	JmjC2	JmjC domain-containing protein, putative			-	-		-	-
PF3D7_1002700	0.4445	-1.16975	null	conserved Plasmodium protein, unknown function		PF3D7_1343700	1.53935	0.622321	Kelch13	kelch protein K13			-	-		-	-
PF3D7_1236900	0.446868	-1.16208	null	conserved Plasmodium protein, unknown function		PF3D7_1350100	1.51586	0.60014	KRS1	lysine--tRNA ligase			-	-		-	-
PF3D7_0421700	0.452107	-1.14526	null	conserved Plasmodium protein, unknown function		PF3D7_1207300	2.01426	1.01025	LIMP	LIMP protein, putative			-	-		-	-
PF3D7_1005300	0.453936	-1.13944	null	conserved Plasmodium protein, unknown function		PF3D7_0923600	1.62732	0.702501	LipL2	lipoate-protein ligase 2			-	-		-	-
PF3D7_1461700	0.487957	-1.03517	null	conserved Plasmodium protein, unknown function		PF3D7_1249600	1.53089	0.614373	LRR12	leucine-rich repeat protein			-	-		-	-
PF3D7_1225900	0.49009	-1.02888	null	conserved Plasmodium protein, unknown function		PF3D7_1347800	2.35575	1.23619	LRR4.1	leucine-rich repeat protein			-	-		-	-
PF3D7_1416600	0.495181	-1.01397	null	conserved Plasmodium protein, unknown function		PF3D7_1432400	1.74643	0.80441	LRR5	leucine-rich repeat protein			-	yes		-	-
PF3D7_1110800	0.498672	-1.00384	null	conserved Plasmodium protein, unknown function		PF3D7_1201300	1.55799	0.639682	LSAP1	liver stage associated protein 1			-	-		-	-
PF3D7_1246700	0.501253	-0.996391	null	conserved Plasmodium protein, unknown function		PF3D7_0202100	1.60475	0.682349	LSAP2	liver stage associated protein 2			-	-		-	-
PF3D7_0619300	0.505589	-0.983963	null	conserved Plasmodium protein, unknown function		PF3D7_1124400	1.55399	0.635976	LSM1	U6 snRNA-associated Sm-like protein LSm1, putative			-	-		-	-
PF3D7_0216900	0.511091	-0.968348	null	conserved Plasmodium protein, unknown function		PF3D7_1311800	1.89107	0.919202	M1AAP	M1-family alanyl aminopeptidase			-	-		-	-
PF3D7_0621100	0.512373	-0.964732	null	conserved Plasmodium protein, unknown function		PF3D7_0212800	1.73012	0.790875	MATE	multidrug efflux pump, putative			yes	yes		-	-
PF3D7_1326600	0.514597	-0.958486	null	conserved Plasmodium protein, unknown function		PF3D7_0222100	2.02326	1.01668	MC-2TM	Pfmc-2TM Maurer's cleft two transmembrane protein			-	-		-	-
PF3D7_1236500	0.519194	-0.945655	null	conserved Plasmodium protein, unknown function		PF3D7_1312000	1.48199	0.567537	MCAT	malonyl CoA-acyl carrier protein transacylase			-	-		-	-
PF3D7_1347400	0.52273	-0.935863	null	conserved Plasmodium protein, unknown function		PF3D7_0523000	1.41862	0.504484	MDR1	multidrug resistance protein 1			-	-		-	-
PF3D7_0608100	0.523333	-0.934199	null	conserved Plasmodium protein, unknown function		PF3D7_1216500	1.55366	0.635674	MDV1	male development gene 1			-	-		-	-
PF3D7_0609600	0.526763	-0.924773	null	conserved Plasmodium protein, unknown function		PF3D7_1465200	1.72475	0.786389	MED4	mediator of RNA polymerase II transcription subunit 4, putative			-	-		-	-
PF3D7_1038200	0.527556	-0.922603	null	conserved Plasmodium protein, unknown function		PF3D7_0822100	1.42329	0.509234	MED7	mediator of RNA polymerase II transcription subunit 7, putative			-	-		-	-
PF3D7_1433700	0.532362	-0.90952	null	conserved Plasmodium protein, unknown function		PF3D7_0916000	2.43021	1.28108	MFS2	major facilitator superfamily domain-containing protein, putative			-	-		-	-
PF3D7_1414200	0.536281	-0.898939	null	conserved Plasmodium protein, unknown function		PF3D7_1469900	1.66799	0.738111	MGET	protein MGET			-	-		-	-
PF3D7_1129800	0.541855	-0.884021	null	conserved Plasmodium protein, unknown function		PF3D7_1340800	1.76732	0.82156	MPC1	mitochondrial pyruvate carrier protein 1, putative			-	-		-	-
PF3D7_1037200	0.543643	-0.879268	null	conserved Plasmodium protein, unknown function		PF3D7_1132700	2.05609	1.0399	mRPL2	50S ribosomal protein L2, putative			-	-		-	-
PF3D7_0933400	0.544259	-0.877635	null	conserved Plasmodium protein, unknown function		PF3D7_1005000	1.74613	0.804158	MRSapi	methionine--tRNA ligase, putative			-	-		-	-
PF3D7_0403400	0.546566	-0.871532	null	conserved Plasmodium protein, unknown function		PF3D7_1036000	1.95901	0.970125	MSP11	merozoite surface protein 11			-	-		-	-
PF3D7_0923400	0.549154	-0.864719	null	conserved Plasmodium protein, unknown function		PF3D7_1035500	1.50813	0.592758	MSP6	merozoite surface protein 6			-	-		-	-
PF3D7_1023800	0.549889	-0.862787	null	conserved Plasmodium protein, unknown function		PF3D7_1334800	1.43973	0.525796	MSRP2	MSP7-like protein			-	-		-	-
PF3D7_1236200	0.551059	-0.859721	null	conserved Plasmodium protein, unknown function		PF3D7_1334700	1.67272	0.742192	MSRP7	MSP7-like protein			-	-		-	-
PF3D7_0515600	0.551627	-0.858235	null	conserved Plasmodium protein, unknown function		PF3D7_0209200	1.80754	0.854028	MTR3	exosome complex component MTR3, putative			-	-		-	-
PF3D7_1004500	0.552163	-0.856833	null	conserved Plasmodium protein, unknown function		PF3D7_1118600	1.46764	0.553495	MYST	histone acetyltransferase MYST			yes	-		-	-
PF3D7_1455700	0.553579	-0.853138	null	conserved Plasmodium protein, unknown function		PF3D7_1339800	1.95206	0.964994	MZT1	mitotic-spindle organizing protein 1, putative			-	-		-	-
PF3D7_1345400	0.554267	-0.851347	null	conserved Plasmodium protein, unknown function		PF3D7_0623100	1.55615	0.637982	NAB2	nuclear polyadenylated RNA-binding protein NAB2, putative			-	-		-	-
PF3D7_1112300	0.556212	-0.846293	null	conserved Plasmodium protein, unknown function		PF3D7_0525900	1.63939	0.713163	NEK2	NIMA related kinase 2			-	-		-	-
PF3D7_1146300	0.557648	-0.842572	null	conserved Plasmodium protein, unknown function		PF3D7_1355700	1.42838	0.514377	NIF3	NLI interacting factor-like phosphatase, putative			-	-		-	-
PF3D7_0112100	0.561443	-0.832789	null	conserved Plasmodium protein, unknown function		PF3D7_1012700	1.43891	0.524976	NIF4	NLI interacting factor-like phosphatase, putative			-	-		-	-
PF3D7_1239800	0.567063	-0.818419	null	conserved Plasmodium protein, unknown function		PF3D7_1008800	1.42692	0.512908	NOP5	nucleolar protein 5, putative			yes	-		-	-
PF3D7_1329800	0.570022	-0.81091	null	conserved Plasmodium protein, unknown function		PF3D7_0507700	1.57291	0.653437	NPL4	nuclear protein localization protein 4, putative			-	-		-	-
PF3D7_1369300	0.570599	-0.809451	null	conserved Plasmodium protein, unknown function		PF3D7_1469400	1.42318	0.509119	NT3	nucleoside transporter 3, putative			-	-		-	-
PF3D7_0809800	0.571464	-0.807266	null	conserved Plasmodium protein, unknown function		PF3D7_0316500	1.52068	0.604721	NUF2	kinetochore protein NUF2, putative			-	-		-	-
PF3D7_1220600	0.574273	-0.800191	null	conserved Plasmodium protein, unknown function		PF3D7_0417400	1.41567	0.501482	null	conserved Plasmodium protein, unknown function			-	-		-	-
PF3D7_0720500	0.574289	-0.80015	null	conserved Plasmodium protein, unknown function		PF3D7_1413700	1.41579	0.501606	null	conserved Plasmodium protein, unknown function			-	-		-	-
PF3D7_1227300	0.577284	-0.792646	null	conserved Plasmodium protein, unknown function		PF3D7_1205500	1.41647	0.502305	null	zinc finger protein, putative			yes	-		-	-
PF3D7_1435600	0.57783	-0.791282	null	conserved Plasmodium protein, unknown function		PF3D7_0915300	1.41669	0.502528	null	heptatricopeptide repeat-containing protein, putative			yes	-		-	-
PF3D7_1016100	0.581524	-0.782089	null	conserved Plasmodium protein, unknown function		PF3D7_1419500	1.41682	0.502654	null	conserved Plasmodium protein, unknown function			-	-		-	-
PF3D7_1038300	0.582156	-0.780522	null	conserved Plasmodium protein, unknown function		PF3D7_0927200	1.41825	0.504109	null	zinc finger protein, putative			-	yes		-	-
PF3D7_0408200	0.584766	-0.774069	null	conserved Plasmodium protein, unknown function		PF3D7_0415900	1.4185	0.50437	null	60S ribosomal protein L15, putative			-	-		-	-
PF3D7_0305500	0.585397	-0.772513	null	conserved Plasmodium protein, unknown function		PF3D7_1436200	1.41861	0.504473	null	conserved Plasmodium protein, unknown function			-	-		-	-
PF3D7_1122500	0.587912	-0.766328	null	conserved Plasmodium protein, unknown function		PF3D7_1309600	1.42021	0.506103	null	ribosomal RNA methyltransferase, putative			-	-		-	-
PF3D7_0909000	0.590183	-0.760766	null	conserved Plasmodium protein, unknown function		PF3D7_0603600	1.42044	0.506336	null	conserved Plasmodium protein, unknown function			-	yes		-	-
PF3D7_1237500	0.590257	-0.760585	null	conserved Plasmodium protein, unknown function		PF3D7_1214300	1.42123	0.507142	null	geranylgeranyl transferase type-2 subunit beta, putative			-	-		-	-
PF3D7_0212100	0.590767	-0.759338	null	conserved Plasmodium protein, unknown function		PF3D7_1409500	1.4217	0.507618	null	conserved Plasmodium protein, unknown function			-	yes		-	-
PF3D7_1107600	0.591885	-0.756611	null	conserved Plasmodium protein, unknown function		PF3D7_0724600	1.42171	0.507622	null	protein kinase, putative			-	-		-	-
PF3D7_1025500	0.594867	-0.749361	null	conserved Plasmodium protein, unknown function		PF3D7_0424900	1.42264	0.508573	null	Plasmodium exported protein (PHISTa), unknown function			-	-		-	-
PF3D7_0514200	0.596668	-0.745	null	conserved Plasmodium protein, unknown function		PF3D7_1405000	1.4229	0.508829	null	conserved Plasmodium protein, unknown function			-	-		-	-
PF3D7_0508900	0.59796	-0.741879	null	conserved Plasmodium protein, unknown function		PF3D7_0601900	1.42298	0.508916	null	conserved Plasmodium protein, unknown function			yes	-		-	-
PF3D7_0921500	0.598328	-0.740991	null	conserved Plasmodium protein, unknown function		PF3D7_0602200	1.4241	0.510055	null	MYND-type zinc finger protein, putative			-	-		-	-
PF3D7_1034500	0.598637	-0.740247	null	conserved Plasmodium protein, unknown function		PF3D7_1404400	1.4243	0.510249	null	ribosomal protein L16, mitochondrial, putative			-	-		-	-
PF3D7_0307800	0.59901	-0.739347	null	conserved Plasmodium protein, unknown function		PF3D7_1032700	1.4254	0.511369	null	conserved Plasmodium protein, unknown function			-	-		-	-
PF3D7_1015400	0.599505	-0.738156	null	conserved Plasmodium protein, unknown function		PF3D7_1326500	1.42642	0.512399	null	conserved Plasmodium protein, unknown function			-	-		-	-
PF3D7_1308600	0.600091	-0.736747	null	conserved Plasmodium protein, unknown function		PF3D7_1345000	1.42819	0.514186	null	conserved Plasmodium protein, unknown function			-	yes		-	-
PF3D7_0820900	0.602621	-0.730677	null	conserved Plasmodium protein, unknown function		PF3D7_1110900	1.42881	0.51481	null	ES2 protein, putative			-	-		-	-
PF3D7_1476000	0.602664	-0.730573	null	conserved Plasmodium protein, unknown function		PF3D7_1473100	1.42905	0.515061	null	GTPase-activating protein, putative			-	-		-	-
PF3D7_0814700	0.604287	-0.726694	null	conserved Plasmodium protein, unknown function		PF3D7_1242400	1.42934	0.51535	null	GAS8-like protein, putative			-	-		-	-
PF3D7_1452800	0.605463	-0.723888	null	conserved Plasmodium protein, unknown function		PF3D7_0804700	1.42971	0.515722	null	conserved Plasmodium protein, unknown function			-	-		-	-
PF3D7_0933300	0.607506	-0.719031	null	conserved Plasmodium protein, unknown function		PF3D7_1336400	1.43121	0.517238	null	RanBPM and CLTH-like protein, putative			-	-		-	-
PF3D7_0724100	0.607712	-0.71854	null	conserved Plasmodium protein, unknown function		PF3D7_0221200	1.43139	0.517415	null	Plasmodium exported protein (hyp15), unknown function			-	-		-	-
PF3D7_0417900	0.607939	-0.718001	null	conserved Plasmodium protein, unknown function		PF3D7_0730800.1	1.43156	0.517585	null	#N/A			-	-		-	-
PF3D7_1339300	0.612462	-0.707308	null	conserved Plasmodium protein, unknown function		PF3D7_0732000	1.43187	0.5179	null	stevor			-	-		-	-
PF3D7_0212500	0.615409	-0.700382	null	conserved Plasmodium protein, unknown function		PF3D7_0529800	1.43283	0.518869	null	conserved Plasmodium protein, unknown function			-	-		-	-
PF3D7_0621700	0.61559	-0.699958	null	conserved Plasmodium protein, unknown function		PF3D7_0507400	1.43337	0.519407	null	conserved Plasmodium protein, unknown function			-	-		-	-
PF3D7_0609700	0.616755	-0.69723	null	conserved Plasmodium protein, unknown function		PF3D7_1213900	1.43345	0.519487	null	conserved Plasmodium protein, unknown function			-	-		-	-
PF3D7_1318900	0.617792	-0.694807	null	conserved Plasmodium protein, unknown function		PF3D7_0302400	1.43384	0.519888	null	unspecified product			-	-		-	-
PF3D7_1210600	0.618493	-0.69317	null	conserved Plasmodium protein, unknown function		PF3D7_1370200	1.43403	0.520073	null	tRNA Glycine			-	-		-	-
PF3D7_1234000	0.620792	-0.687819	null	conserved Plasmodium protein, unknown function		PF3D7_0905200	1.43404	0.520084	null	mitochondrial carrier protein, putative			-	-		-	-
PF3D7_1352400	0.621473	-0.686235	null	conserved Plasmodium protein, unknown function		PF3D7_1426600	1.43413	0.520174	null	conserved Plasmodium protein, unknown function			-	-		-	-
PF3D7_1469500	0.621944	-0.685144	null	conserved Plasmodium protein, unknown function		PF3D7_1409000	1.43417	0.520213	null	WD repeat-containing protein, putative			-	-		-	-
PF3D7_0108500	0.622189	-0.684574	null	conserved Plasmodium protein, unknown function		PF3D7_1302900	1.43512	0.521171	null	conserved protein, unknown function			-	-		-	-
PF3D7_1413200	0.622437	-0.684001	null	conserved Plasmodium protein, unknown function		PF3D7_1314800	1.43524	0.521296	null	ubiquitin-like protein, putative			-	-		-	-
PF3D7_1437300	0.622902	-0.682922	null	conserved Plasmodium protein, unknown function		PF3D7_0105500	1.43685	0.52291	null	conserved protein, unknown function			-	-		-	-
PF3D7_1129300	0.623037	-0.682611	null	conserved Plasmodium protein, unknown function		PF3D7_1204100	1.43698	0.523041	null	conserved Plasmodium protein, unknown function			yes	-		-	-
PF3D7_0820800	0.62439	-0.679481	null	conserved Plasmodium protein, unknown function		PF3D7_0614900	1.43726	0.523322	null	conserved Plasmodium membrane protein, unknown function			-	-		-	-
PF3D7_1019700	0.627348	-0.672661	null	conserved Plasmodium protein, unknown function		PF3D7_1123400	1.43864	0.524704	null	translation elongation factor EF-1, subunit alpha, putative			-	-		-	-
PF3D7_0627000	0.628836	-0.669244	null	conserved Plasmodium protein, unknown function		PF3D7_1417700	1.43875	0.524813	null	conserved protein, unknown function			-	-		-	-
PF3D7_0911800	0.628951	-0.668981	null	conserved Plasmodium protein, unknown function		PF3D7_0931400	1.43888	0.524946	null	PUB domain-containing protein, putative			-	-		-	-
PF3D7_0828100	0.629058	-0.668736	null	conserved Plasmodium protein, unknown function		PF3D7_1354000	1.43936	0.525428	null	conserved Plasmodium protein, unknown function			-	-		-	-
PF3D7_1326000	0.630865	-0.664596	null	conserved Plasmodium protein, unknown function		PF3D7_1104300	1.43942	0.525491	null	conserved Plasmodium protein, unknown function			-	-		-	-
PF3D7_0215500	0.631069	-0.66413	null	conserved Plasmodium protein, unknown function		PF3D7_0306900	1.43963	0.525698	null	40S ribosomal protein S23, putative			-	-		-	-
PF3D7_1133500	0.631343	-0.663504	null	conserved Plasmodium protein, unknown function		PF3D7_0308500	1.44136	0.527435	null	activator of Hsp90 ATPase, putative			-	-		-	-
PF3D7_0513200	0.633307	-0.659022	null	conserved Plasmodium protein, unknown function		PF3D7_1317600	1.44173	0.527798	null	conserved Plasmodium protein, unknown function			-	-		-	-
PF3D7_0811800	0.63338	-0.658857	null	conserved Plasmodium protein, unknown function		PF3D7_1353800	1.44327	0.529346	null	proteasome subunit alpha type-4, putative			-	-		-	-
PF3D7_0409000	0.634514	-0.656276	null	conserved Plasmodium protein, unknown function		PF3D7_0407100	1.44398	0.530051	null	methyltransferase, putative			-	-		-	-
PF3D7_1303600	0.63615	-0.652561	null	conserved Plasmodium protein, unknown function		PF3D7_1139700	1.44412	0.530192	null	adrenodoxin reductase, putative			-	-		-	-
PF3D7_0620300	0.636734	-0.651238	null	conserved Plasmodium protein, unknown function		PF3D7_0311800	1.44565	0.531714	null	ATP synthase F0 subunit d-like protein, putative			-	-		-	-
PF3D7_0727700	0.63758	-0.649321	null	conserved Plasmodium protein, unknown function		PF3D7_0926400	1.44588	0.531944	null	monocarboxylate transporter, putative			-	-		-	-
PF3D7_0307900	0.638232	-0.647847	null	conserved Plasmodium protein, unknown function		PF3D7_1147100	1.44679	0.532859	null	dynein light chain, putative			-	-		-	-
PF3D7_0403600	0.63988	-0.644127	null	conserved Plasmodium protein, unknown function		PF3D7_1459100	1.44719	0.533254	null	GTP-binding protein, putative			-	-		-	-
PF3D7_1207000	0.639954	-0.643959	null	conserved Plasmodium protein, unknown function		PF3D7_1310400	1.44782	0.533883	null	conserved Plasmodium protein, unknown function			-	-		-	-
PF3D7_1002600	0.639957	-0.643952	null	conserved Plasmodium protein, unknown function		PF3D7_1252600	1.44926	0.535312	null	esterase, putative			-	-		-	-
PF3D7_1134300	0.640258	-0.643275	null	conserved Plasmodium protein, unknown function		PF3D7_1210500	1.44934	0.535401	null	conserved Plasmodium protein, unknown function			yes	-		-	-
PF3D7_1205300	0.641945	-0.639479	null	conserved Plasmodium protein, unknown function		PF3D7_1316000	1.44982	0.535874	null	protein kinase, putative			-	-		-	-
PF3D7_1225600	0.642043	-0.639258	null	conserved Plasmodium protein, unknown function		PF3D7_0517500	1.45307	0.539109	null	UTP--glucose-1-phosphate uridylyltransferase, putative			-	-		-	-
PF3D7_1325900	0.6428	-0.637558	null	conserved Plasmodium protein, unknown function		PF3D7_1447000	1.45314	0.539177	null	40S ribosomal protein S5			-	-		-	-
PF3D7_0920600	0.643806	-0.635303	null	conserved Plasmodium protein, unknown function		PF3D7_1235400	1.45323	0.539265	null	tetQ family GTPase, putative			-	-		-	-
PF3D7_1321100	0.644974	-0.632687	null	conserved Plasmodium protein, unknown function		PF3D7_0617300	1.4535	0.539533	null	conserved Plasmodium protein, unknown function			-	-		-	-
PF3D7_1036900	0.646347	-0.62962	null	conserved Plasmodium protein, unknown function		PF3D7_1338000	1.45659	0.542592	null	LMBR1 domain-containing protein, putative			-	-		-	-
PF3D7_1227700	0.646545	-0.629178	null	conserved Plasmodium protein, unknown function		PF3D7_1236600	1.45768	0.543673	null	p25-alpha family protein, putative			-	yes		-	-
PF3D7_0916400	0.64657	-0.629122	null	conserved Plasmodium protein, unknown function		PF3D7_1359900	1.4577	0.543694	null	conserved Plasmodium membrane protein, unknown function			-	-		-	-
PF3D7_1448500	0.648753	-0.624259	null	conserved Plasmodium protein, unknown function		PF3D7_0720600	1.45852	0.544504	null	conserved protein, unknown function			-	-		-	-
PF3D7_1110100	0.64958	-0.622421	null	conserved Plasmodium protein, unknown function		PF3D7_1371500	1.4592	0.545174	null	probable protein, unknown function			yes	-		-	-
PF3D7_0928700	0.650068	-0.621337	null	conserved Plasmodium protein, unknown function		PF3D7_0820600	1.45923	0.545203	null	conserved protein, unknown function			-	-		-	-
PF3D7_1142200	0.652244	-0.616516	null	conserved Plasmodium protein, unknown function		PF3D7_1331000	1.4601	0.54607	null	protein kinase, putative			-	-		-	-
PF3D7_1215400	0.652648	-0.615623	null	conserved Plasmodium protein, unknown function		PF3D7_0210900	1.46104	0.546998	null	conserved Plasmodium protein, unknown function			-	-		-	-
PF3D7_1423700	0.653493	-0.613757	null	conserved Plasmodium protein, unknown function		PF3D7_1033900	1.46167	0.547616	null	ubiquitin-conjugating enzyme E2, putative			-	-		-	-
PF3D7_1473600	0.656772	-0.606536	null	conserved Plasmodium protein, unknown function		PF3D7_0529500	1.46523	0.551125	null	cell cycle regulator protein, putative			-	-		-	-
PF3D7_0511100	0.657541	-0.604846	null	conserved Plasmodium protein, unknown function		PF3D7_1211000	1.46531	0.551203	null	kinesin-7, putative			-	yes		-	-
PF3D7_0609900	0.657643	-0.604624	null	conserved Plasmodium protein, unknown function		PF3D7_0925600	1.46545	0.551344	null	zinc binding protein (Yippee), putative			-	-		-	-
PF3D7_1114600	0.658368	-0.603033	null	conserved Plasmodium protein, unknown function		PF3D7_0906500	1.46614	0.552019	null	arginase			-	-		-	-
PF3D7_0807600	0.659891	-0.5997	null	conserved Plasmodium protein, unknown function		PF3D7_0616700	1.46771	0.553566	null	ras GTPAse, putative			-	-		-	-
PF3D7_1421100	0.660522	-0.598321	null	conserved Plasmodium protein, unknown function		PF3D7_0208100.1	1.4679	0.553759	null	#N/A			-	-		-	-
PF3D7_1421800	0.660676	-0.597984	null	conserved Plasmodium protein, unknown function		PF3D7_0315900	1.46858	0.554426	null	conserved Plasmodium protein, unknown function			-	-		-	-
PF3D7_1306100	0.662881	-0.593179	null	conserved Plasmodium protein, unknown function		PF3D7_0217900	1.46861	0.554446	null	conserved Plasmodium protein, unknown function			-	-		-	-
PF3D7_0510700	0.664772	-0.589069	null	conserved Plasmodium protein, unknown function		PF3D7_0531500	1.46899	0.554828	null	unspecified product			-	-		-	-
PF3D7_0107900	0.665197	-0.588147	null	conserved Plasmodium protein, unknown function		PF3D7_0704500	1.46916	0.554993	null	serine/threonine protein kinase, putative			-	-		-	-
PF3D7_0934900	0.665729	-0.586993	null	conserved Plasmodium protein, unknown function		PF3D7_1228700	1.46944	0.555262	null	conserved Plasmodium protein, unknown function			-	-		-	-
PF3D7_1324600	0.666158	-0.586064	null	conserved Plasmodium protein, unknown function		PF3D7_0710000	1.46982	0.55564	null	conserved Plasmodium protein, unknown function			-	-		-	-
PF3D7_1356500	0.669311	-0.579251	null	conserved Plasmodium protein, unknown function		PF3D7_0523800	1.4704	0.55621	null	divalent metal transporter, putative			-	-		-	-
PF3D7_0522100	0.670572	-0.576536	null	conserved Plasmodium protein, unknown function		PF3D7_0317000	1.47057	0.556379	null	proteasome subunit alpha type-3, putative			-	-		-	-
PF3D7_1433800	0.670677	-0.57631	null	conserved Plasmodium protein, unknown function		PF3D7_1429300	1.47069	0.556494	null	CPW-WPC family protein			-	yes		-	-
PF3D7_1142100	0.671173	-0.575242	null	conserved Plasmodium protein, unknown function		PF3D7_0321100	1.47242	0.558189	null	conserved Plasmodium protein, unknown function			-	-		-	-
PF3D7_1466800	0.67181	-0.573875	null	conserved Plasmodium protein, unknown function		PF3D7_1240200	1.47288	0.558637	null	erythrocyte membrane protein 1 (PfEMP1), pseudogene			-	-		-	-
PF3D7_0708200	0.672473	-0.572452	null	conserved Plasmodium protein, unknown function		PF3D7_0521100	1.47324	0.55899	null	conserved Plasmodium protein, unknown function			-	yes		-	-
PF3D7_1120200	0.673926	-0.569337	null	conserved Plasmodium protein, unknown function		PF3D7_1218100	1.47338	0.559129	null	conserved Plasmodium protein, unknown function			-	-		-	-
PF3D7_1451000	0.674676	-0.567733	null	conserved Plasmodium protein, unknown function		PF3D7_1006900	1.47374	0.559484	null	PPPDE peptidase, putative			-	-		-	-
PF3D7_1311600	0.67598	-0.564947	null	conserved Plasmodium protein, unknown function		PF3D7_0210800	1.47677	0.562443	null	conserved Plasmodium protein, unknown function			-	-		-	-
PF3D7_1465600	0.676516	-0.563805	null	conserved Plasmodium protein, unknown function		PF3D7_0900900	1.4775	0.563156	null	stevor			-	-		-	-
PF3D7_1408500	0.677225	-0.562292	null	conserved Plasmodium protein, unknown function		PF3D7_1470300	1.4779	0.563549	null	conserved Plasmodium protein, unknown function			-	-		-	-
PF3D7_0626600	0.677337	-0.562055	null	conserved Plasmodium protein, unknown function		PF3D7_0917800	1.47952	0.565125	null	conserved Plasmodium protein, unknown function			-	-		-	-
PF3D7_1405300	0.678251	-0.560108	null	conserved Plasmodium protein, unknown function		PF3D7_1008600	1.48007	0.565665	null	zinc finger (CCCH type) protein, putative			-	yes		-	-
PF3D7_1117200	0.678325	-0.55995	null	conserved Plasmodium protein, unknown function		PF3D7_1333800	1.48078	0.566353	null	Voldacs domain-containing protein, putative			-	-		-	-
PF3D7_0912000	0.680196	-0.555977	null	conserved Plasmodium protein, unknown function		PF3D7_1137400	1.48083	0.566405	null	UVB-resistance protein UVR8 homologue			-	-		-	-
PF3D7_0714200	0.68204	-0.552071	null	conserved Plasmodium protein, unknown function		PF3D7_1248400	1.48154	0.5671	null	conserved Plasmodium protein, unknown function			-	-		-	-
PF3D7_0908200	0.683604	-0.548767	null	conserved Plasmodium protein, unknown function		PF3D7_1453900	1.48203	0.567577	null	conserved Plasmodium protein, unknown function			-	-		-	-
PF3D7_1145000	0.684661	-0.546538	null	conserved Plasmodium protein, unknown function		PF3D7_0517000	1.48358	0.569083	null	60S ribosomal protein L12, putative			-	-		-	-
PF3D7_1404700	0.685042	-0.545736	null	conserved Plasmodium protein, unknown function		PF3D7_1229700	1.48502	0.570485	null	conserved protein, unknown function			-	-		-	-
PF3D7_0907100	0.685324	-0.545143	null	conserved Plasmodium protein, unknown function		PF3D7_1330300	1.48566	0.571104	null	DnaJ protein, putative			-	-		-	-
PF3D7_1133600	0.68606	-0.543593	null	conserved Plasmodium protein, unknown function		PF3D7_1477200	1.48584	0.571281	null	Plasmodium exported protein (hyp15), unknown function			-	-		-	-
PF3D7_1322700	0.68629	-0.54311	null	conserved Plasmodium protein, unknown function		PF3D7_0826300	1.48719	0.572587	null	SPRY domain, putative			-	-		-	-
PF3D7_0530400	0.688407	-0.538667	null	conserved Plasmodium protein, unknown function		PF3D7_1401100	1.48813	0.573504	null	DnaJ protein, putative			-	yes		-	-
PF3D7_0721200	0.68871	-0.538032	null	conserved Plasmodium protein, unknown function		PF3D7_1428800.1	1.48857	0.573925	null	#N/A			-	-		-	-
PF3D7_1350600	0.689414	-0.536558	null	conserved Plasmodium protein, unknown function		PF3D7_0424600	1.49198	0.577227	null	Plasmodium exported protein (PHISTb), unknown function			-	-		-	-
PF3D7_1339700	0.690519	-0.534247	null	conserved Plasmodium protein, unknown function		PF3D7_0805800	1.49285	0.578065	null	conserved Plasmodium protein, unknown function			-	yes		-	-
PF3D7_0709500	0.69252	-0.530071	null	conserved Plasmodium protein, unknown function		PF3D7_1207400	1.49296	0.578173	null	conserved Plasmodium protein, unknown function			-	-		-	-
PF3D7_0216300	0.694072	-0.526842	null	conserved Plasmodium protein, unknown function		PF3D7_1214600	1.49318	0.57839	null	adrenodoxin-type ferredoxin, putative			-	-		-	-
PF3D7_1317300	0.69495	-0.525018	null	conserved Plasmodium protein, unknown function		PF3D7_1225000	1.49389	0.579074	null	conserved Plasmodium protein, unknown function			-	-		-	-
PF3D7_1348900	0.695231	-0.524436	null	conserved Plasmodium protein, unknown function		PF3D7_1106800	1.49435	0.579517	null	protein kinase, putative			-	-		-	-
PF3D7_0808000	0.695772	-0.523312	null	conserved Plasmodium protein, unknown function		PF3D7_1364400	1.49459	0.57975	null	conserved Plasmodium protein, unknown function			-	-		-	-
PF3D7_1013200	0.695806	-0.523244	null	conserved Plasmodium protein, unknown function		PF3D7_0711100	1.49596	0.581072	null	conserved protein, unknown function			-	-		-	-
PF3D7_1407200	0.696368	-0.522078	null	conserved Plasmodium protein, unknown function		PF3D7_1034100	1.49613	0.581236	null	conserved protein, unknown function			-	-		-	-
PF3D7_1369400	0.698698	-0.517259	null	conserved Plasmodium protein, unknown function		PF3D7_1461100	1.49825	0.583278	null	conserved Plasmodium protein, unknown function			-	-		-	-
PF3D7_0726600	0.699939	-0.514698	null	conserved Plasmodium protein, unknown function		PF3D7_0725100	1.49855	0.583569	null	conserved Plasmodium membrane protein, unknown function			-	-		-	-
PF3D7_1303800	0.700329	-0.513896	null	conserved Plasmodium protein, unknown function		PF3D7_0109400	1.49893	0.583932	null	tubulin-specific chaperone a, putative			-	-		-	-
PF3D7_1343100	0.700856	-0.51281	null	conserved Plasmodium protein, unknown function		PF3D7_1454600	1.50108	0.586005	null	mitochondrial ribosomal protein S11 precursor, putative			yes	-		-	-
PF3D7_0205600	0.701428	-0.511634	null	conserved Plasmodium protein, unknown function		PF3D7_0630600	1.50224	0.587118	null	conserved protein, unknown function			-	-		-	-
PF3D7_1232700	0.701866	-0.510733	null	conserved Plasmodium protein, unknown function		PF3D7_0721500	1.50227	0.58714	null	conserved Plasmodium membrane protein, unknown function			-	-		-	-
PF3D7_1339000	0.703064	-0.508272	null	conserved Plasmodium protein, unknown function		PF3D7_0714400	1.5025	0.587363	null	calmodulin, putative			-	yes		-	-
PF3D7_0706100	0.703506	-0.507366	null	conserved Plasmodium protein, unknown function		PF3D7_0725400	1.50318	0.588019	null	conserved Plasmodium protein, unknown function			-	-		-	-
PF3D7_1119700	0.703565	-0.507245	null	conserved Plasmodium protein, unknown function		PF3D7_0804900	1.50539	0.590139	null	GTPase-activating protein, putative			-	-		-	-
PF3D7_1218700	0.704196	-0.505951	null	conserved Plasmodium protein, unknown function		PF3D7_0513600	1.50569	0.590423	null	deoxyribodipyrimidine photo-lyase, putative			-	-		-	-
PF3D7_1446700	0.705505	-0.503273	null	conserved Plasmodium protein, unknown function		PF3D7_0301500	1.50822	0.592846	null	Plasmodium exported protein, unknown function			-	-		-	-
PF3D7_1425500	0.705969	-0.502324	null	conserved Plasmodium protein, unknown function		PF3D7_0921600	1.5085	0.59311	null	tetratricopeptide repeat protein, putative			-	-		-	-
PF3D7_1220700	0.69249	-0.530134	#N/A	conserved Plasmodium protein, unknown function		PF3D7_1028000	1.50941	0.593989	null	methyltransferase, putative			-	-		-	-
PF3D7_0828700	0.472888	-1.08043	null	conserved protein, unknown function		PF3D7_1346600	1.51042	0.594947	null	conserved protein, unknown function			-	-		-	-
PF3D7_1208700	0.480934	-1.05609	null	conserved protein, unknown function		PF3D7_0723300	1.51267	0.597099	null	conserved protein, unknown function			-	-		-	-
PF3D7_1116900	0.550913	-0.860102	null	conserved protein, unknown function		PF3D7_1329600	1.513	0.59741	null	conserved Plasmodium protein, unknown function			-	-		-	-
PF3D7_1343500	0.558205	-0.841132	null	conserved protein, unknown function		PF3D7_0719100	1.51379	0.598167	null	ATP synthase F0 subunit a-like protein, putative			yes	-		-	-
PF3D7_0709900	0.562043	-0.831247	null	conserved protein, unknown function		PF3D7_0111600	1.51466	0.598991	null	conserved Plasmodium protein, unknown function			-	-		-	-
PF3D7_0722900	0.567663	-0.816893	null	conserved protein, unknown function		PF3D7_1448200	1.51479	0.599115	null	condensin-2 complex subunit G2, putative			-	yes		-	-
PF3D7_1472300	0.569241	-0.812889	null	conserved protein, unknown function		PF3D7_1336600	1.51584	0.600122	null	conserved protein, unknown function			yes	-		-	-
PF3D7_0415100	0.569726	-0.811659	null	conserved protein, unknown function		PF3D7_1217900	1.51608	0.600343	null	PPPDE peptidase domain-containing protein, putative			-	-		-	-
PF3D7_0720200	0.576779	-0.79391	null	conserved protein, unknown function		PF3D7_0200900	1.51621	0.600468	null	stevor, pseudogene			-	-		-	-
PF3D7_0611500	0.585403	-0.772498	null	conserved protein, unknown function		PF3D7_1405700	1.51729	0.601495	null	RING zinc finger protein, putative			-	-		-	-
PF3D7_1409700	0.586748	-0.769187	null	conserved protein, unknown function		PF3D7_1242300	1.51895	0.603071	null	conserved Plasmodium membrane protein, unknown function			-	-		-	-
PF3D7_0821200	0.589906	-0.761443	null	conserved protein, unknown function		PF3D7_1002800	1.51937	0.603475	null	DnaJ protein, putative			-	-		-	-
PF3D7_1125000	0.595431	-0.747993	null	conserved protein, unknown function		PF3D7_0503200	1.51979	0.603876	null	conserved Plasmodium protein, unknown function			-	-		-	-
PF3D7_0214400	0.598809	-0.739832	null	conserved protein, unknown function		PF3D7_1020500	1.51981	0.603892	null	ribosomal silencing factor RsfS, putative			-	yes		-	-
PF3D7_0721100	0.600518	-0.73572	null	conserved protein, unknown function		PF3D7_1350800	1.52122	0.605228	null	conserved Plasmodium protein, unknown function			-	-		-	-
PF3D7_0913000	0.60073	-0.73521	null	conserved protein, unknown function		PF3D7_0413700	1.52128	0.60529	null	lysine decarboxylase-like protein, putative			-	-		-	-
PF3D7_1338700	0.603506	-0.728559	null	conserved protein, unknown function		PF3D7_0623600	1.52145	0.605448	null	transcription or splicing factor-like protein, putative			-	-		-	-
PF3D7_0809400	0.604591	-0.725969	null	conserved protein, unknown function		PF3D7_1237400	1.52169	0.605679	null	hydrolase, putative			-	-		-	-
PF3D7_0801600	0.605257	-0.724381	null	conserved protein, unknown function		PF3D7_1018800	1.52455	0.608387	null	conserved protein, unknown function			-	-		-	-
PF3D7_1314000	0.605626	-0.723502	null	conserved protein, unknown function		PF3D7_1244900	1.52583	0.609598	null	conserved Plasmodium protein, unknown function			-	-		-	-
PF3D7_0719000	0.607979	-0.717906	null	conserved protein, unknown function		PF3D7_0731700	1.526	0.609757	null	Plasmodium exported protein (hyp9), unknown function			-	-		-	-
PF3D7_0909600	0.612104	-0.70815	null	conserved protein, unknown function		PF3D7_0312900	1.52807	0.611711	null	hypothetical protein			-	-		-	-
PF3D7_0508600	0.622425	-0.684029	null	conserved protein, unknown function		PF3D7_0515400	1.52988	0.613423	null	conserved protein, unknown function			-	-		-	-
PF3D7_1214900	0.625034	-0.677994	null	conserved protein, unknown function		PF3D7_1220000	1.53132	0.614772	null	zinc finger protein, putative			-	-		-	-
PF3D7_1320300	0.62658	-0.67443	null	conserved protein, unknown function		PF3D7_0814000	1.53236	0.615757	null	60S ribosomal protein L13-2, putative			-	-		-	-
PF3D7_0703600	0.633002	-0.659718	null	conserved protein, unknown function		PF3D7_0930700	1.53272	0.616096	null	conserved Plasmodium protein, unknown function			-	-		-	-
PF3D7_1327100	0.643419	-0.636169	null	conserved protein, unknown function		PF3D7_0706300	1.53392	0.617222	null	conserved Plasmodium protein, unknown function			-	-		-	-
PF3D7_1365200	0.644273	-0.634257	null	conserved protein, unknown function		PF3D7_1208000	1.53536	0.618574	null	apicoplast ribosomal protein L29 precursor, putative			-	-		-	-
PF3D7_0210600	0.659736	-0.600039	null	conserved protein, unknown function		PF3D7_1024200	1.53589	0.619071	null	RNA-binding protein, putative			-	-		-	-
PF3D7_0814600	0.6649	-0.588791	null	conserved protein, unknown function		PF3D7_0406900	1.53617	0.619336	null	conserved Plasmodium protein, unknown function			-	yes		-	-
PF3D7_1437100	0.667237	-0.58373	null	conserved protein, unknown function		PF3D7_0519800	1.5366	0.619744	null	EELM2 domain-containing protein, putative			-	-		-	-
PF3D7_0501900	0.668092	-0.581882	null	conserved protein, unknown function		PF3D7_0530700	1.53674	0.619875	null	conserved Plasmodium protein, unknown function			-	-		-	-
PF3D7_0213300	0.669135	-0.579631	null	conserved protein, unknown function		PF3D7_1328600	1.53758	0.620659	null	conserved Plasmodium protein, unknown function			-	yes		-	-
PF3D7_0821900	0.671515	-0.574508	null	conserved protein, unknown function		PF3D7_0931300	1.53958	0.622539	null	conserved Plasmodium protein, unknown function			-	-		-	-
PF3D7_1322900	0.672076	-0.573304	null	conserved protein, unknown function		PF3D7_1328900	1.54134	0.624187	null	PUB domain-containing protein, putative			-	-		-	-
PF3D7_1122000	0.675171	-0.566674	null	conserved protein, unknown function		PF3D7_0626400	1.54182	0.624634	null	CRAL/TRIO domain-containing protein, putative			-	-		-	-
PF3D7_0323300	0.67807	-0.560494	null	conserved protein, unknown function		PF3D7_1421300	1.54256	0.625322	null	conserved Plasmodium protein, unknown function			-	yes		-	-
PF3D7_1138200	0.679409	-0.557647	null	conserved protein, unknown function		PF3D7_1478300	1.54264	0.625406	null	Plasmodium exported protein, unknown function, pseudogene			-	-		-	-
PF3D7_1135500	0.680378	-0.555592	null	conserved protein, unknown function		PF3D7_0720300	1.54458	0.627218	null	conserved Plasmodium protein, unknown function			-	-		-	-
PF3D7_1369500	0.685965	-0.543792	null	conserved protein, unknown function		PF3D7_1244100	1.54487	0.627484	null	N-alpha-acetyltransferase 15, NatA auxiliary subunit, putative			-	-		-	-
PF3D7_0817200	0.687312	-0.540964	null	conserved protein, unknown function		PF3D7_0108600	1.54507	0.627674	null	conserved protein, unknown function			-	-		-	-
PF3D7_1112000	0.689193	-0.537021	null	conserved protein, unknown function		PF3D7_0828500	1.54572	0.628275	null	translation initiation factor eIF-2B subunit alpha, putative			-	-		-	-
PF3D7_0217400	0.689202	-0.537	null	conserved protein, unknown function		PF3D7_1365900	1.54601	0.628549	null	ubiquitin-60S ribosomal protein L40			-	-		-	-
PF3D7_0106000	0.689687	-0.535986	null	conserved protein, unknown function		PF3D7_1038700	1.54656	0.629058	null	Plasmodium exported protein, unknown function			-	-		-	-
PF3D7_1011500	0.690308	-0.534688	null	conserved protein, unknown function		PF3D7_0811100	1.54724	0.629698	null	mitochondrial carrier protein, putative			-	-		-	-
PF3D7_1409400	0.696548	-0.521706	null	conserved protein, unknown function		PF3D7_0501000	1.54787	0.630284	null	Plasmodium exported protein, unknown function			yes	-		-	-
PF3D7_0812800	0.699507	-0.51559	null	conserved protein, unknown function		PF3D7_0613200	1.548	0.630404	null	conserved Plasmodium protein, unknown function			-	-		-	-
PF3D7_0719800	0.700434	-0.513679	null	conserved protein, unknown function		PF3D7_0412000	1.54928	0.631597	null	LITAF-like zinc finger protein, putative			-	-		-	-
PF3D7_1005900	0.703978	-0.506399	null	conserved protein, unknown function		PF3D7_0306500	1.54993	0.632199	null	cytochrome c oxidase subunit ApiCOX35, putative			-	-		-	-
PF3D7_1439000	0.637571	-0.649342	CTR1	copper transporter		PF3D7_0826000	1.55162	0.633777	null	conserved Plasmodium protein, unknown function			yes	-		-	-
PF3D7_1142400	0.700892	-0.512736	CPO	coproporphyrinogen-III oxidase		PF3D7_0727400	1.55663	0.638424	null	proteasome subunit alpha type-5, putative			-	-		-	-
PF3D7_1120300	0.566576	-0.819658	MIT1	CorA-like Mg2+ transporter protein, putative		PF3D7_0703900	1.55751	0.639243	null	conserved Plasmodium membrane protein, unknown function			-	-		-	-
PF3D7_1338800	0.652165	-0.61669	null	CPW-WPC family protein		PF3D7_0109500	1.56042	0.64193	null	N-acetyltransferase, GNAT family, putative			-	-		-	-
PF3D7_0825700	0.689718	-0.535922	CryPH	crystalloid-specific PH domain-containing protein, putative		PF3D7_1145900	1.56137	0.642809	null	conserved Plasmodium protein, unknown function			-	-		-	-
PF3D7_0933000	0.625279	-0.677428	null	CSTF domain-containing protein, putative		PF3D7_0526400	1.56226	0.643638	null	conserved Plasmodium protein, unknown function			-	-		-	-
PF3D7_1409800	0.656544	-0.607036	CELF2	CUGBP Elav-like family member 2, putative		PF3D7_0832600	1.56256	0.643911	null	stevor			-	-		-	-
PF3D7_1301700	0.303766	-1.71897	CBP2	CX3CL1-binding protein 2		PF3D7_1322600	1.5661	0.647178	null	conserved Plasmodium protein, unknown function			-	-		-	-
PF3D7_0105800	0.69693	-0.520914	null	cyclin-dependent kinases regulatory subunit, putative		PF3D7_1456500	1.56638	0.647433	null	conserved Plasmodium protein, unknown function			-	-		-	-
PF3D7_1115400	0.631286	-0.663634	FP3	cysteine proteinase falcipain 3		PF3D7_0917700	1.5666	0.64764	null	GPN-loop GTPase, putative			-	-		-	-
PF3D7_0911300	0.638454	-0.647346	CRMP1	cysteine repeat modular protein 1		PF3D7_1027200	1.56716	0.64815	null	mitochondrial ribosomal protein S22 precursor, putative			-	-		-	-
PF3D7_1208200	0.668407	-0.581201	CRMP3	cysteine repeat modular protein 3		PF3D7_0804300	1.56739	0.648363	null	zinc finger protein, putative			-	-		-	-
PF3D7_0935800	0.692368	-0.53039	CLAG9	cytoadherence linked asexual protein 9		PF3D7_0321800	1.56767	0.648619	null	WD repeat-containing protein, putative			yes	-		-	-
PF3D7_1361700	0.687319	-0.540948	null	cytochrome c oxidase subunit 2, putative		PF3D7_0505700	1.5718	0.652421	null	conserved Plasmodium membrane protein, unknown function			-	-		-	-
PF3D7_1362000	0.563069	-0.828617	null	cytochrome c oxidase subunit ApiCOX24, putative		PF3D7_1018900	1.57203	0.652625	null	conserved Plasmodium protein, unknown function			-	-		-	-
PF3D7_1311700	0.598057	-0.741644	null	cytochrome c, putative		PF3D7_1106200	1.5769	0.657089	null	conserved Plasmodium protein, unknown function			-	-		-	-
PF3D7_0113800	0.595968	-0.746694	null	DBL containing protein, unknown function		PF3D7_0608300	1.57908	0.659088	null	heptatricopeptide repeat-containing protein, putative			-	-		-	-
PF3D7_0411400	0.696206	-0.522415	null	DEAD box ATP-dependent RNA helicase, putative		PF3D7_0630300	1.57983	0.659767	null	DNA polymerase epsilon catalytic subunit A, putative			-	-		-	-
PF3D7_1302600	0.482067	-1.05269	DOHH	deoxyhypusine hydroxylase		PF3D7_1369100	1.58022	0.660127	null	conserved Plasmodium protein, unknown function			-	-		-	-
PF3D7_1412600	0.638825	-0.646508	DHS	deoxyhypusine synthase		PF3D7_1335500	1.58054	0.660422	null	DNA replication complex GINS protein, putative			-	-		-	-
PF3D7_1452300	0.682108	-0.551928	DER1-1	DER1-like protein		PF3D7_1444000	1.58124	0.661059	null	conserved Plasmodium protein, unknown function			-	-		-	-
PF3D7_1009000	0.580441	-0.784778	DPH5	diphthine methyl ester synthase, putative		PF3D7_1345800	1.5828	0.662478	null	conserved Plasmodium protein, unknown function			-	-		-	-
PF3D7_0818700	0.695301	-0.524289	null	DNA helicase, putative		PF3D7_0509700	1.58372	0.663315	null	conserved Plasmodium protein, unknown function			-	yes		-	-
PF3D7_1405400	0.628621	-0.669737	MutS	DNA mismatch repair protein, putative		PF3D7_0813600	1.5843	0.663841	null	translation initiation factor SUI1, putative			-	-		-	-
PF3D7_0308000	0.555584	-0.847923	null	DNA polymerase delta small subunit, putative		PF3D7_0933500	1.58607	0.66546	null	gamma-tubulin complex component, putative			-	-		-	-
PF3D7_1438700	0.697739	-0.519241	null	DNA primase small subunit		PF3D7_1349600	1.58639	0.665747	null	conserved Plasmodium protein, unknown function			-	-		-	-
PF3D7_1211700	0.556697	-0.845035	MCM5	DNA replication licensing factor MCM5, putative		PF3D7_0221600	1.58906	0.668171	null	Plasmodium exported protein, unknown function, pseudogene			yes	-		-	-
PF3D7_1332600	0.682693	-0.550691	APN1	DNA-(apurinic or apyrimidinic site) lyase 1, putative		PF3D7_1408900	1.59042	0.669411	null	tRNA-dihydrouridine synthase, putative			-	-		-	-
PF3D7_1134700	0.667909	-0.582277	RPA2	DNA-directed RNA polymerase I subunit RPA2, putative		PF3D7_1225300	1.591	0.669935	null	conserved protein, unknown function			-	-		-	-
PF3D7_1304900	0.583599	-0.77695	RPB11	DNA-directed RNA polymerase II subunit RPB11, putative		PF3D7_1441600	1.59176	0.670623	null	acid cluster protein 33 homologue, putative			-	-		-	-
PF3D7_1206600	0.639676	-0.644588	RPC2	DNA-directed RNA polymerase III subunit RPC2, putative		PF3D7_0218600	1.59201	0.670846	null	patatin-like phospholipase, putative			-	-		-	-
PF3D7_1143300	0.594094	-0.751237	RPC40	DNA-directed RNA polymerases I and III subunit RPAC1, putative		PF3D7_1415600	1.59283	0.671589	null	conserved Plasmodium protein, unknown function			-	-		-	-
PF3D7_1364800	0.696309	-0.522201	RPB5	DNA-directed RNA polymerases I, II, and III subunit RPABC1, putative		PF3D7_0920300	1.59296	0.671708	null	conserved Plasmodium protein, unknown function			-	yes		-	-
PF3D7_1467500	0.659052	-0.601536	null	DNA/RNA-binding protein KIN17, putative		PF3D7_0702500	1.59355	0.672242	null	Plasmodium exported protein, unknown function			-	-		-	-
PF3D7_1143200	0.600682	-0.735327	null	DnaJ protein, putative		PF3D7_0607000	1.59576	0.67424	null	translation initiation factor IF-2, putative			yes	-		-	-
PF3D7_0502800	0.670968	-0.575684	null	DnaJ protein, putative		PF3D7_1318700	1.60125	0.679195	null	conserved protein, unknown function			-	-		-	-
PF3D7_1473200	0.705484	-0.503314	null	DnaJ protein, putative		PF3D7_0915600	1.60478	0.68238	null	conserved Plasmodium protein, unknown function			-	-		-	-
PF3D7_1202300	0.561736	-0.832036	null	dynein heavy chain, putative		PF3D7_0531100	1.60699	0.684359	null	conserved Plasmodium protein, unknown function			-	-		-	-
PF3D7_1023100	0.665802	-0.586836	null	dynein heavy chain, putative		PF3D7_0928800	1.60842	0.685649	null	serine/threonine protein kinase, putative			-	-		-	-
PF3D7_0922000	0.623924	-0.680558	null	dynein intermediate chain, putative		PF3D7_1148900	1.61066	0.687655	null	Plasmodium exported protein, unknown function			-	-		-	-
PF3D7_0906400	0.700229	-0.514102	null	dynein intermediate light chain, putative		PF3D7_1013800	1.61084	0.687812	null	conserved Plasmodium protein, unknown function			-	-		-	-
PF3D7_1213600	0.655615	-0.609079	DLC8	dynein light chain 1, putative		PF3D7_1330000.1	1.61111	0.688055	null	#N/A			-	-		-	-
PF3D7_1420800	0.691999	-0.531158	null	dynein light chain, putative		PF3D7_0729100	1.61332	0.690034	null	conserved Plasmodium protein, unknown function			-	-		-	-
PF3D7_0204400	0.696372	-0.522069	null	dynein light chain, putative		PF3D7_1445500	1.61341	0.690118	null	conserved Plasmodium protein, unknown function			-	-		-	-
PF3D7_1001500	0.698622	-0.517417	ETRAMP10	early transcribed membrane protein 10.1		PF3D7_1479500	1.616	0.69243	null	stevor			-	-		-	-
PF3D7_0623300	0.650206	-0.621031	null	EGF-like membrane protein, putative		PF3D7_1322300	1.61696	0.693281	null	conserved Plasmodium protein, unknown function			-	-		-	-
PF3D7_0304200	0.656286	-0.607602	EHD	EH domain-containing protein		PF3D7_0904500	1.617	0.693319	null	prefoldin subunit 4, putative			-	-		-	-
PF3D7_0708300	0.671977	-0.573516	BUD32	EKC/KEOPS complex subunit BUD32		PF3D7_0530500	1.6182	0.694386	null	conserved Plasmodium membrane protein, unknown function			-	-		-	-
PF3D7_1478600	0.68308	-0.549874	PTP3	EMP1-trafficking protein		PF3D7_0805100	1.61822	0.694408	null	conserved protein, unknown function			-	-		-	-
PF3D7_0730900	0.576784	-0.793896	PTP4	EMP1-trafficking protein		PF3D7_1247300	1.6216	0.697419	null	GPI mannosyltransferase 2, putative			-	-		-	-
PF3D7_1410000	0.50244	-0.992976	EMC2	ER membrane protein complex subunit 2, putative		PF3D7_0914300	1.62271	0.698409	null	met-10+ like protein, putative			-	-		-	-
PF3D7_1301600	0.536333	-0.898798	EBA140	erythrocyte binding antigen-140		PF3D7_1202800	1.62306	0.698715	null	DNA/RNA-binding protein, putative			-	-		-	-
PF3D7_0102500	0.69179	-0.531595	EBA181	erythrocyte binding antigen-181		PF3D7_0827200	1.62605	0.701371	null	conserved Plasmodium protein, unknown function			-	yes		-	-
PF3D7_0101500	0.652465	-0.616028	VAR	erythrocyte membrane protein 1 (PfEMP1), exon 2, pseudogene		PF3D7_1114000	1.62644	0.701719	null	dynein light chain Tctex-type, putative			-	-		-	-
PF3D7_0402800	0.601786	-0.732678	null	erythrocyte membrane protein 1 (PfEMP1), pseudogene		PF3D7_1341000	1.63031	0.705151	null	tRNA Arginine			-	-		-	-
PF3D7_0302300	0.68482	-0.546203	null	erythrocyte membrane protein 1 (PfEMP1), pseudogene		PF3D7_0936200	1.63075	0.705533	null	Plasmodium exported protein (hyp11), unknown function			-	-		-	-
PF3D7_0533100	0.6846	-0.546666	VAR1CSA	erythrocyte membrane protein 1 (PfEMP1), pseudogene		PF3D7_1370800	1.63183	0.706488	null	unspecified product			-	-		-	-
PF3D7_0712400	0.475805	-1.07156	VAR	erythrocyte membrane protein 1, PfEMP1		PF3D7_1433100	1.63981	0.713528	null	HID1 domain-containing protein, putative			-	-		-	-
PF3D7_0412400	0.480782	-1.05655	VAR	erythrocyte membrane protein 1, PfEMP1		PF3D7_1024000	1.64231	0.715727	null	conserved Plasmodium protein, unknown function			-	-		-	-
PF3D7_0200100	0.513364	-0.961945	VAR	erythrocyte membrane protein 1, PfEMP1		PF3D7_1332200	1.64234	0.715754	null	conserved protein, unknown function			-	-		-	-
PF3D7_1240600	0.555271	-0.848735	VAR	erythrocyte membrane protein 1, PfEMP1		PF3D7_0203800	1.64397	0.717186	null	conserved Plasmodium protein, unknown function			-	yes		-	-
PF3D7_0617400	0.580832	-0.783808	VAR	erythrocyte membrane protein 1, PfEMP1		PF3D7_0424800	1.64461	0.717749	null	Plasmodium exported protein (PHISTb), unknown function			-	yes		-	-
PF3D7_1240900	0.610637	-0.711613	VAR	erythrocyte membrane protein 1, PfEMP1		PF3D7_1334000	1.64466	0.71779	null	RING zinc finger protein, putative			-	-		-	-
PF3D7_0412900	0.620718	-0.68799	VAR	erythrocyte membrane protein 1, PfEMP1		PF3D7_1204500	1.64816	0.720853	null	conserved protein, unknown function			-	-		-	-
PF3D7_1300100	0.629932	-0.666732	VAR	erythrocyte membrane protein 1, PfEMP1		PF3D7_1312300	1.64836	0.721029	null	mitochondrial ribosomal protein S35 precursor, putative			-	-		-	-
PF3D7_1150400	0.631491	-0.663165	VAR	erythrocyte membrane protein 1, PfEMP1		PF3D7_0200400	1.64859	0.721228	null	stevor			-	-		-	-
PF3D7_0413100	0.63808	-0.648191	VAR	erythrocyte membrane protein 1, PfEMP1		PF3D7_0912200	1.64912	0.721694	null	conserved protein, unknown function			-	-		-	-
PF3D7_0600200	0.641689	-0.640054	VAR	erythrocyte membrane protein 1, PfEMP1		PF3D7_0315700	1.65631	0.727971	null	conserved Plasmodium membrane protein, unknown function			-	-		-	-
PF3D7_1200400	0.679046	-0.558418	VAR	erythrocyte membrane protein 1, PfEMP1		PF3D7_0810100	1.65647	0.728114	null	apicoplast ribosomal protein L33 precursor, putative			-	-		-	-
PF3D7_0712900	0.682561	-0.55097	VAR	erythrocyte membrane protein 1, PfEMP1		PF3D7_0707700	1.65847	0.729854	null	E3 ubiquitin-protein ligase, putative			-	-		-	-
PF3D7_0937800	0.689613	-0.536142	VAR	erythrocyte membrane protein 1, PfEMP1		PF3D7_1127200	1.65939	0.730651	null	conserved Plasmodium protein, unknown function			-	-		-	-
PF3D7_0400100	0.69805	-0.518597	VAR	erythrocyte membrane protein 1, PfEMP1		PF3D7_0606400	1.65978	0.730993	null	conserved Plasmodium protein, unknown function			-	-		-	-
PF3D7_1240300	0.698402	-0.51787	VAR	erythrocyte membrane protein 1, PfEMP1		PF3D7_1249400	1.66185	0.732789	null	conserved Plasmodium protein, unknown function			-	-		-	-
PF3D7_0425800	0.698837	-0.516972	VAR	erythrocyte membrane protein 1, PfEMP1		PF3D7_1407600	1.66188	0.732814	null	conserved Plasmodium protein, unknown function			-	yes		-	-
PF3D7_0412700	0.700423	-0.513701	VAR	erythrocyte membrane protein 1, PfEMP1		PF3D7_1140800	1.67051	0.740291	null	conserved Plasmodium protein, unknown function			-	-		-	-
PF3D7_0800200	0.702809	-0.508795	VAR	erythrocyte membrane protein 1, PfEMP1		PF3D7_1319200	1.67057	0.74034	null	conserved Plasmodium protein, unknown function			-	yes		-	-
PF3D7_0711700	0.703229	-0.507934	VAR	erythrocyte membrane protein 1, PfEMP1		PF3D7_1103300	1.67165	0.74127	null	tRNA Leucine			-	-		-	-
PF3D7_0900100	0.704729	-0.50486	VAR	erythrocyte membrane protein 1, PfEMP1		PF3D7_1223200	1.67426	0.74352	null	nucleus export protein BRR6, putative			-	-		-	-
PF3D7_0703500	0.533215	-0.907212	null	erythrocyte membrane-associated antigen		PF3D7_1316900	1.67457	0.743791	null	conserved protein, unknown function			-	-		-	-
PF3D7_0728000	0.64883	-0.624087	eIF2alpha	eukaryotic translation initiation factor 2 subunit alpha		PF3D7_1118400	1.67542	0.744519	null	haloacid dehalogenase-like hydrolase, putative			-	-		-	-
PF3D7_0528200	0.608115	-0.717583	EIF3E	eukaryotic translation initiation factor 3 subunit E, putative		PF3D7_0407000	1.67759	0.746387	null	conserved Plasmodium protein, unknown function			-	-		-	-
PF3D7_1106300	0.584068	-0.775791	null	exonuclease, putative		PF3D7_0704100	1.68076	0.749114	null	conserved Plasmodium membrane protein, unknown function			-	-		-	-
PF3D7_0909400	0.668167	-0.58172	null	exoribonuclease, putative		PF3D7_0627200	1.68291	0.750961	null	myosin light chain, putative			-	-		-	-
PF3D7_0601300	0.696675	-0.521442	EPF1	exported protein family 1		PF3D7_0304800	1.68317	0.751182	null	conserved Plasmodium membrane protein, unknown function			-	-		-	-
PF3D7_0700900	0.572521	-0.8046	EPF1	exported protein family 1, pseudogene		PF3D7_0708000	1.68966	0.756731	null	cytoskeleton associated protein, putative			-	-		-	-
PF3D7_0222200	0.547491	-0.869094	EPF3	exported protein family 3		PF3D7_0728800	1.69033	0.757303	null	conserved Plasmodium protein, unknown function			-	-		-	-
PF3D7_0601100	0.554373	-0.851072	EPF3	exported protein family 3		PF3D7_1434400	1.69291	0.759506	null	conserved protein, unknown function			-	-		-	-
PF3D7_0101200	0.670651	-0.576365	EPF3	exported protein family 3		PF3D7_1425200	1.69355	0.760054	null	enoyl-CoA hydratase, putative			-	-		-	-
PF3D7_0222300	0.592148	-0.755971	EPF4	exported protein family 4, pseudogene		PF3D7_0926300	1.69406	0.760483	null	protein kinase, putative			-	yes		-	-
PF3D7_1441400	0.67953	-0.557392	FACT-S	FACT complex subunit SSRP1, putative		PF3D7_0811400	1.69453	0.760887	null	conserved protein, unknown function			-	-		-	-
PF3D7_0110200	0.580282	-0.785174	ERV1	FAD-linked sulfhydryl oxidase ERV1, putative		PF3D7_0629200	1.69496	0.761248	null	DnaJ protein, putative			-	-		-	-
PF3D7_0909700	0.658571	-0.602588	null	FHA domain protein, putative		PF3D7_0402600	1.69633	0.762415	null	stevor			-	-		-	-
PF3D7_1133700	0.685141	-0.545528	null	FHA domain-containing protein, putative		PF3D7_1227600	1.69666	0.762694	null	conserved Plasmodium protein, unknown function			-	-		-	-
PF3D7_1020100	0.62165	-0.685825	null	flagellar outer arm dynein-associated protein, putative		PF3D7_0621600	1.69805	0.763882	null	tRNA Serine			-	-		-	-
PF3D7_1034400	0.346069	-1.53087	SDHA	flavoprotein subunit of succinate dehydrogenase		PF3D7_1307500	1.69812	0.76394	null	conserved Plasmodium protein, unknown function			-	-		-	-
PF3D7_0519700	0.652575	-0.615785	null	FoP domain-containing protein, putative		PF3D7_1338400	1.70231	0.767494	null	SprT-like domain-containing protein, putative			yes	yes		-	-
PF3D7_1453400	0.6952	-0.524501	null	gamma-tubulin complex component, putative		PF3D7_1131700	1.70278	0.767891	null	conserved Plasmodium protein, unknown function			-	-		-	-
PF3D7_1014000	0.502592	-0.992541	FS	GDP-L-fucose synthase		PF3D7_1476300	1.70369	0.768663	null	Plasmodium exported protein (PHISTb), unknown function			-	-		-	-
PF3D7_1210400	0.601592	-0.733144	null	general transcription factor 3C polypeptide 5, putative		PF3D7_0410500	1.704	0.768928	null	conserved Plasmodium protein, unknown function			-	yes		-	-
PF3D7_1323700	0.667871	-0.582359	GAPM1	glideosome associated protein with multiple membrane spans 1		PF3D7_0802700	1.70492	0.769703	null	conserved Plasmodium protein, unknown function			yes	yes		-	-
PF3D7_0423500	0.641493	-0.640495	GAPM2	glideosome associated protein with multiple membrane spans 2		PF3D7_1314700	1.70805	0.772349	null	pinin/SDK/MemA domain-containing protein, putative			-	-		-	-
PF3D7_1361800	0.629532	-0.667649	GAC	glideosome-associated connector		PF3D7_1018400	1.70814	0.772424	null	conserved Plasmodium protein, unknown function			yes	yes		-	-
PF3D7_1435300	0.680431	-0.555478	null	glutamate synthase [NADH], putative		PF3D7_0929700	1.70952	0.773589	null	conserved Plasmodium protein, unknown function			-	-		-	-
PF3D7_1035300	0.521995	-0.937893	GLURP	glutamate-rich protein GLURP		PF3D7_1248800	1.70981	0.773832	null	conserved Plasmodium protein, unknown function			-	-		-	-
PF3D7_1212000	0.670175	-0.577389	TPx(Gl)	glutathione peroxidase-like thioredoxin peroxidase		PF3D7_0210400	1.71013	0.774102	null	50S ribosomal protein L33, putative			-	-		-	-
PF3D7_1462800	0.697253	-0.520246	GAPDH	glyceraldehyde-3-phosphate dehydrogenase		PF3D7_1329000	1.71035	0.774288	null	DNA-directed RNA polymerase III subunit RPC1, putative			-	-		-	-
PF3D7_1351600	0.56278	-0.829358	GK	glycerol kinase		PF3D7_1013300	1.71164	0.775379	null	conserved Plasmodium protein, unknown function			-	-		-	-
PF3D7_1406300	0.705672	-0.502931	GDPD	glycerophosphodiester phosphodiesterase		PF3D7_0314500	1.71362	0.777048	null	conserved Plasmodium protein, unknown function			-	-		-	-
PF3D7_1369000	0.68511	-0.545592	GPAA1	glycosylphosphatidylinositol anchor attachment 1 protein, putative		PF3D7_0519900	1.71385	0.777237	null	conserved protein, unknown function			-	-		-	-
PF3D7_0604700	0.635885	-0.653163	GILP	glyoxalase I-like protein GILP		PF3D7_0705800	1.71618	0.779199	null	cysteine-rich secretory protein, putative			-	-		-	-
PF3D7_1320000	0.584605	-0.774467	GP1	golgi protein 1		PF3D7_1205400	1.71752	0.780326	null	kelch domain-containing protein, putative			-	-		-	-
PF3D7_1214100	0.583988	-0.77599	PIGO	GPI ethanolamine phosphate transferase 3, putative		PF3D7_0103500	1.71768	0.78046	null	conserved Plasmodium protein, unknown function			-	yes		-	-
PF3D7_1341600	0.418451	-1.25687	GPI10	GPI mannosyltransferase 3		PF3D7_1114900	1.71796	0.780696	null	conserved protein, unknown function			-	-		-	-
PF3D7_0513400	0.58935	-0.762804	null	GTP-binding protein, putative		PF3D7_1241500	1.71888	0.781469	null	conserved Plasmodium protein, unknown function			-	-		-	-
PF3D7_1358900	0.611783	-0.708907	null	GTP-binding protein, putative		PF3D7_1230000	1.71898	0.781556	null	TBC domain-containing protein, putative			-	-		-	-
PF3D7_0506700	0.613244	-0.705467	null	GTPase-activating protein, putative		PF3D7_1036500	1.71989	0.782318	null	conserved Plasmodium protein, unknown function			-	-		-	-
PF3D7_1348100	0.513976	-0.960226	null	GTPase, putative		PF3D7_1321200	1.72026	0.782624	null	conserved protein, unknown function			-	-		-	-
PF3D7_0508500	0.617228	-0.696124	RCC1	guanidine nucleotide exchange factor		PF3D7_0806100	1.72164	0.783781	null	conserved Plasmodium protein, unknown function			-	-		-	-
PF3D7_0928900	0.613654	-0.704503	GK	guanylate kinase		PF3D7_0630800	1.72279	0.784745	null	TPH domain-containing protein, putative			-	yes		-	-
PF3D7_0720800	0.704083	-0.506182	null	Ham1-like protein, putative		PF3D7_1429700	1.72359	0.785419	null	mitochondrial ribosomal protein L15 precursor, putative			-	-		-	-
PF3D7_0708500	0.640176	-0.643458	null	heat shock protein 86 family protein		PF3D7_0418400	1.72386	0.785644	null	conserved Plasmodium protein, unknown function			-	-		-	-
PF3D7_0708400	0.688099	-0.539312	HSP90	heat shock protein 90		PF3D7_1141000	1.72686	0.788152	null	conserved Plasmodium protein, unknown function			-	yes		-	-
PF3D7_1443900	0.585344	-0.772644	HSP90	heat shock protein 90, putative		PF3D7_1327800	1.72919	0.790093	null	ribose-phosphate pyrophosphokinase, putative			-	-		-	-
PF3D7_0628100	0.334403	-1.58034	null	HECT-domain (ubiquitin-transferase), putative		PF3D7_1212300	1.73194	0.792392	null	WD repeat-containing protein, putative			yes	-		-	-
PF3D7_0529700	0.593755	-0.752061	null	heptatricopeptide repeat-containing protein, putative		PF3D7_0923700	1.73598	0.79575	null	conserved protein, unknown function			-	-		-	-
PF3D7_1315200	0.645719	-0.631022	null	heptatricopeptide repeat-containing protein, putative		PF3D7_1237700	1.73679	0.796426	null	conserved protein, unknown function			-	-		-	-
PF3D7_1006400	0.650993	-0.619286	null	heptatricopeptide repeat-containing protein, putative		PF3D7_1328400	1.74015	0.799208	null	conserved protein, unknown function			-	-		-	-
PF3D7_1220900	0.640968	-0.641676	HP1	heterochromatin protein 1		PF3D7_1003900	1.741	0.799914	null	conserved Plasmodium protein, unknown function			yes	-		-	-
PF3D7_1202900	0.468308	-1.09447	HMGB1	high mobility group protein B1		PF3D7_0828200	1.74194	0.800699	null	leucine--tRNA ligase, putative			yes	-		-	-
PF3D7_1372200	0.696573	-0.521654	HRPIII	histidine-rich protein III		PF3D7_1123000	1.74598	0.804036	null	conserved Plasmodium protein, unknown function			-	-		-	-
PF3D7_0610400	0.705451	-0.503383	H3	histone H3		PF3D7_0704200	1.74902	0.806544	null	tRNA m5C-methyltransferase, putative			-	-		-	-
PF3D7_1115200	0.645307	-0.631941	SET7	histone-lysine N-methyltransferase SET7		PF3D7_1344100	1.74956	0.806992	null	TLD domain-containing protein, putative			yes	-		-	-
PF3D7_1221000	0.615794	-0.69948	SET10	histone-lysine N-methyltransferase, H3 lysine-4 specific		PF3D7_1426800	1.75031	0.807609	null	conserved Plasmodium protein, unknown function			yes	-		-	-
PF3D7_1432800	0.628808	-0.669309	null	HP12 protein homolog, putative		PF3D7_1133900	1.7526	0.809496	null	conserved Plasmodium protein, unknown function			-	-		-	-
PF3D7_0314000	0.637528	-0.649439	null	HSP20-like chaperone, putative		PF3D7_1145200	1.75383	0.810509	null	serine/threonine protein kinase, putative			-	-		-	-
PF3D7_1239600	0.685516	-0.544737	ThzK	hydroxyethylthiazole kinase		PF3D7_1421600	1.754	0.810653	null	conserved Plasmodium protein, unknown function			-	-		-	-
PF3D7_0221800	0.700454	-0.513638	null	hypothetical protein		PF3D7_1245200	1.75517	0.811611	null	conserved Plasmodium membrane protein, unknown function			-	-		-	-
PF3D7_1006000	0.660349	-0.598698	IMP4	IMP1-like protein, putative		PF3D7_1458300	1.75852	0.814366	null	conserved Plasmodium protein, unknown function			-	-		-	-
PF3D7_1221400	0.518421	-0.947804	IMC1h	inner membrane complex protein 1h, putative		PF3D7_0619600	1.75867	0.814486	null	conserved Plasmodium protein, unknown function			-	-		-	-
PF3D7_1213500	0.702972	-0.508462	null	integral membrane protein GPR180, putative		PF3D7_1006300	1.75938	0.815069	null	conserved Plasmodium protein, unknown function			-	-		-	-
PF3D7_1468100	0.486572	-1.03927	null	kelch domain-containing protein, putative		PF3D7_0507900	1.76041	0.815909	null	conserved Plasmodium protein, unknown function			yes	-		-	-
PF3D7_0724800	0.667617	-0.582907	null	kelch domain-containing protein, putative		PF3D7_1002000	1.77146	0.824942	null	Plasmodium exported protein (hyp2), unknown function			-	-		-	-
PF3D7_0311400	0.528637	-0.919651	PKRP	kinase-related protein PKRP, putative		PF3D7_0306000	1.77499	0.827807	null	conserved protein, unknown function			-	-		-	-
PF3D7_0806600	0.689974	-0.535387	null	kinesin-like protein, putative		PF3D7_1326100	1.7757	0.828386	null	WD repeat-containing protein, putative			-	-		-	-
PF3D7_0616200	0.672594	-0.572191	NDC80	kinetochore protein NDC80, putative		PF3D7_0523400	1.78208	0.833562	null	DnaJ protein, putative			-	-		-	-
PF3D7_0201800	0.697847	-0.519016	KAHsp40	knob associated heat shock protein 40		PF3D7_0803800	1.78246	0.833873	null	proteasome subunit beta type-4			-	-		-	-
PF3D7_0208200	0.566027	-0.821058	KRR1	KRR1 small subunit processome component, putative		PF3D7_1320200	1.78417	0.835251	null	TBC domain protein, putative			-	-		-	-
PF3D7_0103700	0.631679	-0.662736	PSTK	L-seryl-tRNA(Sec) kinase, putative		PF3D7_0914900	1.78734	0.837814	null	BSD-domain protein, putative			-	-		-	-
PF3D7_1325200	0.685804	-0.544132	null	lactate dehydrogenase, putative		PF3D7_1311300	1.79426	0.843389	null	ATP synthase subunit gamma, mitochondrial			-	-		-	-
PF3D7_0919500	0.437549	-1.19248	MFS3	major facilitator superfamily domain-containing protein, putative		PF3D7_1252300	1.7959	0.844705	null	conserved Plasmodium protein, unknown function			-	-		-	-
PF3D7_1428200	0.662307	-0.594427	MFS5	major facilitator superfamily domain-containing protein, putative		PF3D7_1437500	1.79731	0.845836	null	conserved Plasmodium membrane protein, unknown function			-	-		-	-
PF3D7_1469700	0.569767	-0.811557	MED6	mediator of RNA polymerase II transcription subunit 6, putative		PF3D7_1033300	1.79878	0.847017	null	conserved protein, unknown function			-	-		-	-
PF3D7_1147800.1	0.628858	-0.669193	MAEBL	membrane associated erythrocyte binding-like protein		PF3D7_1430600	1.79916	0.847324	null	endonuclease/exonuclease/phosphatase family protein, putative			-	-		-	-
PF3D7_0917000	0.661213	-0.596813	MOP	merozoite organizing protein		PF3D7_0503900	1.80254	0.850033	null	conserved Plasmodium protein, unknown function			-	-		-	-
PF3D7_0620400	0.63864	-0.646926	MSP10	merozoite surface protein 10		PF3D7_0321500	1.80337	0.850693	null	peptidase, putative			-	-		-	-
PF3D7_1035400	0.691676	-0.531831	MSP3	merozoite surface protein 3		PF3D7_0105900	1.80475	0.851798	null	3'-5' exonuclease, putative			yes	-		-	-
PF3D7_1335100	0.578204	-0.790348	MSP7	merozoite surface protein 7		PF3D7_1218200	1.80623	0.852981	null	conserved Plasmodium protein, unknown function			yes	-		-	-
PF3D7_0804400	0.633589	-0.658381	METAP1c	methionine aminopeptidase 1c, putative		PF3D7_0305800	1.80934	0.855466	null	P-loop containing nucleoside triphosphate hydrolase, putative			-	yes		-	-
PF3D7_1368700	0.652553	-0.615833	null	mitochondrial carrier protein, putative		PF3D7_1024100	1.81015	0.856105	null	conserved Plasmodium protein, unknown function			-	-		-	-
PF3D7_0603200	0.612749	-0.706633	BCS1	mitochondrial chaperone BCS1, putative		PF3D7_1448700	1.81088	0.85669	null	HSP20-like chaperone, putative			-	-		-	-
PF3D7_0627400	0.578263	-0.790201	TIM22	mitochondrial import inner membrane translocase subunit TIM22, putative		PF3D7_0937200	1.81278	0.858205	null	lysophospholipase, putative			-	-		-	-
PF3D7_0726900	0.635955	-0.653004	TIM50	mitochondrial import inner membrane translocase subunit TIM50, putative		PF3D7_1420500	1.81561	0.860456	null	protein GPR89, putative			-	yes		-	-
PF3D7_0524700	0.552753	-0.855294	TOM22	mitochondrial import receptor subunit TOM22, putative		PF3D7_0103600	1.81582	0.86062	null	ATP-dependent RNA helicase, putative			-	-		-	-
PF3D7_1441700	0.650882	-0.619532	ATP23	mitochondrial inner membrane protease ATP23, putative		PF3D7_0706200	1.81589	0.860675	null	conserved protein, unknown function			-	yes		-	-
PF3D7_1422100	0.675058	-0.566917	null	mitochondrial ribosomal protein L21 precursor, putative		PF3D7_1448900	1.81657	0.861218	null	conserved protein, unknown function			-	-		-	-
PF3D7_1239100	0.591786	-0.756852	null	mitochondrial ribosomal protein L23 precursor, putative		PF3D7_1418400	1.8182	0.862513	null	tRNA Proline			-	-		-	-
PF3D7_1456600	0.689826	-0.535695	null	mitochondrial ribosomal protein L28 precursor, putative		PF3D7_1139600	1.81969	0.863689	null	conserved Plasmodium protein, unknown function			-	-		-	-
PF3D7_1123700	0.565515	-0.822362	null	mitochondrial ribosomal protein L37, putative		PF3D7_0531900	1.82482	0.867756	null	unspecified product			-	-		-	-
PF3D7_1137100	0.564188	-0.825753	null	mitochondrial ribosomal protein S9 precursor, putative		PF3D7_0419000	1.82526	0.868103	null	conserved Plasmodium protein, unknown function			-	yes		-	-
PF3D7_0322100	0.702421	-0.509591	Prt1	mRNA-capping enzyme subunit beta		PF3D7_1371900	1.83002	0.871859	null	Plasmodium exported protein, unknown function			-	-		-	-
PF3D7_1335000	0.648186	-0.62552	MSRP1	MSP7-like protein		PF3D7_0309300	1.83052	0.872251	null	N2227-like protein, putative			-	-		-	-
PF3D7_1334900	0.550619	-0.860874	null	MSP7-like protein, fragment, pseudogene		PF3D7_1028200	1.8306	0.872314	null	RING zinc finger protein, putative			-	-		-	-
PF3D7_0727500	0.623888	-0.680642	null	mTERF domain-containing protein, putative		PF3D7_1215500	1.83193	0.873364	null	conserved Plasmodium protein, unknown function			-	-		-	-
PF3D7_0503600	0.642836	-0.637478	MyoB	myosin B		PF3D7_1312500	1.83342	0.874538	null	conserved Plasmodium protein, unknown function			-	-		-	-
PF3D7_1416300	0.444274	-1.17048	null	N-acyl-phosphatidylethanolamine-hydrolyzing phospholipase D, putative		PF3D7_1372500	1.83404	0.875028	null	stevor, pseudogene			-	-		-	-
PF3D7_0917100	0.689664	-0.536035	OGG1	N-glycosylase/DNA lyase, putative		PF3D7_0323600	1.83459	0.87546	null	conserved Plasmodium protein, unknown function			-	-		-	-
PF3D7_0629100	0.690609	-0.534059	NAPRT	nicotinate phosphoribosyltransferase, putative		PF3D7_0305200	1.83559	0.876247	null	conserved Plasmodium protein, unknown function			-	-		-	-
PF3D7_0107500	0.644264	-0.634277	NCR1	Niemann-Pick type C1-related protein		PF3D7_0612500	1.83925	0.879115	null	conserved Plasmodium protein, unknown function			-	-		-	-
PF3D7_1403800	0.582858	-0.778784	MISFIT	nuclear formin-like protein MISFIT, putative		PF3D7_0917500	1.84071	0.880266	null	conserved protein, unknown function			-	-		-	-
PF3D7_1336800	0.540729	-0.887023	NUDC	nuclear movement protein, putative		PF3D7_1336300	1.84636	0.884684	null	conserved Plasmodium membrane protein, unknown function			-	-		-	-
PF3D7_1112400	0.585345	-0.77264	null	nucleic acid binding protein, putative		PF3D7_0301100	1.84667	0.884924	null	Plasmodium exported protein (hyp13), unknown function			-	-		-	-
PF3D7_1366500	0.573121	-0.80309	NDK	nucleoside diphosphate kinase		PF3D7_1014500	1.8478	0.88581	null	conserved Plasmodium protein, unknown function			-	-		-	-
PF3D7_0605600	0.426255	-1.23021	null	nucleoside diphosphate kinase, putative		PF3D7_1360000	1.84921	0.886907	null	ATP synthase-associated protein, putative			-	-		-	-
PF3D7_1015500	0.621025	-0.687277	null	nucleotidyltransferase, putative		PF3D7_0718700	1.85549	0.8918	null	conserved Plasmodium membrane protein, unknown function			-	-		-	-
PF3D7_0406500	0.64045	-0.642843	null	NYN domain-containing protein, putative		PF3D7_0514600	1.86099	0.896072	null	ribose-5-phosphate isomerase, putative			-	-		-	-
PF3D7_1459300	0.565943	-0.821271	null	OPA3-like protein, putative		PF3D7_1022100	1.86563	0.899663	null	methyltransferase, putative			-	-		-	-
PF3D7_1438800	0.639571	-0.644824	null	OST-HTH associated domain protein, putative		PF3D7_0618000	1.87293	0.905296	null	conserved Plasmodium membrane protein, unknown function			-	-		-	-
PF3D7_1027900	0.644712	-0.633272	DHHC10	palmitoyltransferase DHHC10, putative		PF3D7_1416900	1.87365	0.905855	null	prefoldin subunit 2, putative			-	-		-	-
PF3D7_1121000	0.664264	-0.590172	DHHC3	palmitoyltransferase DHHC3		PF3D7_1207100	1.87369	0.90588	null	small subunit rRNA processing factor, putative			-	-		-	-
PF3D7_1437400	0.581964	-0.780999	PANK2	pantothenate kinase 2, putative		PF3D7_1016500	1.88068	0.911255	null	Plasmodium exported protein (PHISTc), unknown function			-	yes		-	-
PF3D7_0310400	0.583518	-0.77715	PIESP1	parasite-infected erythrocyte surface protein		PF3D7_0312700	1.88564	0.915056	null	tRNA Isoleucine			yes	-		-	-
PF3D7_0510400	0.665579	-0.587318	null	PDCD2 domain-containing protein, putative		PF3D7_1425300	1.88575	0.915138	null	conserved Plasmodium protein, unknown function			-	-		-	-
PF3D7_0809600	0.631691	-0.662708	null	peptidase family C50, putative		PF3D7_1419600	1.89194	0.919863	null	conserved Plasmodium protein, unknown function			-	-		-	-
PF3D7_1428600	0.637535	-0.649424	RF1	peptide chain release factor 1		PF3D7_0217600	1.89607	0.923009	null	conserved Plasmodium protein, unknown function			-	-		-	-
PF3D7_1115600	0.606255	-0.722002	CYP19B	peptidyl-prolyl cis-trans isomerase		PF3D7_0409300	1.90152	0.927155	null	methyltransferase, putative			-	-		-	-
PF3D7_1313300	0.602234	-0.731605	null	peptidyl-prolyl cis-trans isomerase, putative		PF3D7_0402100	1.90315	0.928386	null	Plasmodium exported protein (PHISTb), unknown function			-	-		-	-
PF3D7_1111800	0.695033	-0.524846	null	peptidyl-prolyl cis-trans isomerase, putative		PF3D7_0408400	1.90702	0.931318	null	conserved protein, unknown function			-	-		-	-
PF3D7_1216700	0.611683	-0.709143	PLP2	perforin-like protein 2		PF3D7_1417600	1.91518	0.937481	null	conserved Plasmodium protein, unknown function			-	-		-	-
PF3D7_0819400	0.673801	-0.569605	PLP4	perforin-like protein 4		PF3D7_1119600	1.91623	0.938271	null	ATP-dependent zinc metalloprotease FTSH, putative			-	-		-	-
PF3D7_1101700	0.511821	-0.966289	MC-2TM	Pfmc-2TM Maurer's cleft two transmembrane protein		PF3D7_1105900	1.91897	0.940334	null	conserved Plasmodium membrane protein, unknown function			-	-		-	-
PF3D7_1100800	0.592369	-0.755431	MC-2TM	Pfmc-2TM Maurer's cleft two transmembrane protein		PF3D7_1348600	1.92186	0.942503	null	conserved Plasmodium protein, unknown function			-	-		-	-
PF3D7_0601200	0.679437	-0.557589	MC-2TM	Pfmc-2TM Maurer's cleft two transmembrane protein		PF3D7_1138900	1.92438	0.944393	null	unspecified product			-	-		-	-
PF3D7_0221500	0.677187	-0.562374	null	Pfmc-2TM Maurer's cleft two transmembrane protein, pseudogene		PF3D7_1213100	1.92748	0.946715	null	U1 spliceosomal RNA			-	-		-	-
PF3D7_0904200	0.699742	-0.515105	PH	PH domain-containing protein, putative		PF3D7_0905000	1.93481	0.952195	null	conserved Plasmodium protein, unknown function			-	-		-	-
PF3D7_1021900	0.596119	-0.746329	null	PHAX domain-containing protein, putative		PF3D7_0624900	1.93516	0.952453	null	GAS8-like protein, putative			-	yes		-	-
PF3D7_0310200	0.52209	-0.93763	null	phd finger protein, putative		PF3D7_1207900	1.94231	0.957776	null	conserved Plasmodium protein, unknown function			-	-		-	-
PF3D7_1355600	0.628059	-0.671027	PIP1	PhIL1 interacting protein PIP1		PF3D7_1345600	1.94438	0.959313	null	inner membrane complex protein			-	-		-	-
PF3D7_1036700	0.575699	-0.796614	PhLP2	phosducin-like protein 2, putative		PF3D7_0217100	1.94589	0.960428	null	ATP synthase subunit alpha, mitochondrial			-	-		-	-
PF3D7_0515300	0.666969	-0.584308	PI3K	phosphatidylinositol 3-kinase		PF3D7_1144100	1.94971	0.963256	null	mitochondrial large subunit ribosomal protein, putative			-	-		-	-
PF3D7_0110600	0.532837	-0.908234	PIP5K	phosphatidylinositol-4-phosphate 5-kinase		PF3D7_0105600	1.95987	0.970759	null	conserved Plasmodium protein, unknown function			-	-		-	-
PF3D7_1129600	0.625301	-0.677377	null	phosphatidylinositol-4-phosphate 5-kinase, putative		PF3D7_0400800	1.96158	0.972013	null	stevor			-	-		-	-
PF3D7_1013500	0.651897	-0.617284	PI-PLC	phosphoinositide-specific phospholipase C		PF3D7_1444600	1.96787	0.976635	null	conserved Plasmodium protein, unknown function			-	-		-	-
PF3D7_0412300	0.662124	-0.594827	null	phosphopantothenoylcysteine synthetase, putative		PF3D7_0305300	1.9724	0.979953	null	conserved Plasmodium membrane protein, unknown function			-	-		-	-
PF3D7_0113300	0.655499	-0.609335	null	Plasmodium exported protein (hyp1), unknown function		PF3D7_0804600	1.97805	0.984075	null	tRNA pseudouridine synthase, putative			-	-		-	-
PF3D7_0112800	0.688173	-0.539156	null	Plasmodium exported protein (hyp11), unknown function		PF3D7_1363100	1.98021	0.985655	null	conserved Plasmodium protein, unknown function			-	-		-	-
PF3D7_1001000	0.667107	-0.58401	PfJ13	Plasmodium exported protein (hyp12), unknown function		PF3D7_1445800	1.98175	0.986778	null	conserved Plasmodium membrane protein, unknown function			-	yes		-	-
PF3D7_1301300	0.593617	-0.752396	null	Plasmodium exported protein (PHISTa-like), unknown function, pseudogene		PF3D7_0313000	1.98393	0.988358	null	conserved Plasmodium protein, unknown function			-	-		-	-
PF3D7_1253100	0.503876	-0.988859	null	Plasmodium exported protein (PHISTa), unknown function		PF3D7_0405500	1.99189	0.994138	null	conserved Plasmodium protein, unknown function			-	-		-	-
PF3D7_0800600	0.619486	-0.690857	null	Plasmodium exported protein (PHISTa), unknown function		PF3D7_0316200	1.99743	0.998148	null	conserved Plasmodium protein, unknown function			-	-		-	-
PF3D7_1477700	0.628068	-0.671008	Pfg14-748	Plasmodium exported protein (PHISTa), unknown function		PF3D7_0919100	1.99941	0.999575	null	DnaJ protein, putative			-	-		-	-
PF3D7_1100600	0.474773	-1.07469	null	Plasmodium exported protein (PHISTa), unknown function, pseudogene		PF3D7_0827300	2.01408	1.01012	null	conserved Plasmodium protein, unknown function			-	-		-	-
PF3D7_1000700	0.606545	-0.721314	null	Plasmodium exported protein (PHISTa), unknown function, pseudogene		PF3D7_0421900	2.02292	1.01644	null	conserved Plasmodium protein, unknown function			-	-		-	-
PF3D7_0937000	0.613099	-0.705808	null	Plasmodium exported protein (PHISTb), unknown function		PF3D7_1119000	2.02539	1.0182	null	acyl-CoA-binding protein, putative			-	-		-	-
PF3D7_0902700	0.488291	-1.03419	null	Plasmodium exported protein (PHISTb), unknown function, pseudogene		PF3D7_1201900	2.02796	1.02003	null	conserved protein, unknown function			-	-		-	-
PF3D7_0702100	0.608664	-0.716281	null	Plasmodium exported protein (PHISTb), unknown function, pseudogene		PF3D7_1332400	2.03499	1.02502	null	nucleotidyltransferase, putative			-	-		-	-
PF3D7_1148700	0.673469	-0.570317	GEXP12	Plasmodium exported protein (PHISTc), unknown function		PF3D7_0818300	2.0413	1.02949	null	dynactin subunit 6, putative			-	-		-	-
PF3D7_0219800	0.464383	-1.10661	null	Plasmodium exported protein (PHISTc), unknown function		PF3D7_0219100	2.04257	1.03039	null	saccharopine dehydrogenase, putative			-	-		-	-
PF3D7_0830600	0.653131	-0.614555	null	Plasmodium exported protein (PHISTc), unknown function		PF3D7_1007200	2.04417	1.03152	null	rho GTPase-activating protein, putative			-	-		-	-
PF3D7_1200900	0.660137	-0.599163	null	Plasmodium exported protein (PHISTc), unknown function		PF3D7_0927400	2.04725	1.03369	null	conserved Plasmodium protein, unknown function			-	-		-	-
PF3D7_1016600	0.681831	-0.552514	null	Plasmodium exported protein (PHISTc), unknown function		PF3D7_1020200	2.05964	1.04239	null	conserved Plasmodium protein, unknown function			-	-		-	-
PF3D7_1301900	0.571478	-0.80723	null	Plasmodium exported protein, unknown function		PF3D7_0629900	2.06613	1.04693	null	sec14-like cytosolic factor or phosphatidylinositol/phosphatidylcholine transfer protein, putative			-	-		-	-
PF3D7_0532600	0.625452	-0.677028	null	Plasmodium exported protein, unknown function		PF3D7_0115500	2.06818	1.04836	null	erythrocyte membrane protein 1 (PfEMP1), pseudogene			-	-		-	-
PF3D7_1201400	0.650385	-0.620635	null	Plasmodium exported protein, unknown function		PF3D7_1436500	2.07234	1.05126	null	GTP-binding protein, putative			-	-		-	-
PF3D7_1038600	0.681183	-0.553885	null	Plasmodium exported protein, unknown function		PF3D7_1131300	2.07254	1.0514	null	conserved Plasmodium protein, unknown function			-	-		-	-
PF3D7_0301400	0.684296	-0.547308	null	Plasmodium exported protein, unknown function		PF3D7_0605700	2.07955	1.05627	null	conserved Plasmodium protein, unknown function			-	-		-	-
PF3D7_1478200	0.530377	-0.914911	null	Plasmodium exported protein, unknown function, pseudogene		PF3D7_0821400	2.0816	1.05769	null	conserved Plasmodium protein, unknown function			-	-		-	-
PF3D7_0821600	0.478424	-1.06364	CLP1	polyribonucleotide 5'-hydroxyl-kinase Clp1, putative		PF3D7_0210300	2.08189	1.0579	null	monocarboxylate transporter, putative			-	-		-	-
PF3D7_0508700	0.674221	-0.568707	PRP5	pre-mRNA-processing ATP-dependent RNA helicase PRP5, putative		PF3D7_1310900	2.08363	1.0591	null	mitochondrial ribosomal protein S15 precursor, putative			-	-		-	-
PF3D7_1407300	0.679644	-0.557149	PRP38B	pre-mRNA-splicing factor 38B, putative		PF3D7_1143400	2.13835	1.0965	null	translation initiation factor eIF-1A, putative			-	-		-	-
PF3D7_0522800	0.500969	-0.997207	BUD31	pre-mRNA-splicing factor BUD31, putative		PF3D7_1305000	2.14544	1.10128	null	MCL1 domain-containing protein, putative			-	-		-	-
PF3D7_0403700	0.704235	-0.505871	CLF1	pre-mRNA-splicing factor CLF1, putative		PF3D7_1234900	2.14727	1.1025	null	conserved Plasmodium protein, unknown function			-	-		-	-
PF3D7_1443800	0.608728	-0.716131	CWC24	pre-mRNA-splicing factor CWC24, putative		PF3D7_0212300	2.16582	1.11491	null	peptide chain release factor subunit 1, putative			-	-		-	-
PF3D7_1472000	0.682262	-0.551602	ISY1	pre-mRNA-splicing factor ISY1, putative		PF3D7_1473000	2.16969	1.11749	null	conserved Plasmodium protein, unknown function			-	-		-	-
PF3D7_0302000	0.644741	-0.633209	PRP46	pre-mRNA-splicing factor PRP46, putative		PF3D7_0706900	2.17976	1.12417	null	tRNA Histidine			-	-		-	-
PF3D7_0422500	0.651163	-0.618909	BRR2	pre-mRNA-splicing helicase BRR2, putative		PF3D7_1349800	2.1892	1.1304	null	GPN-loop GTPase, putative			-	-		-	-
PF3D7_1128100	0.638002	-0.648367	null	prefoldin subunit 5, putative		PF3D7_0716300	2.21594	1.14792	null	conserved protein, unknown function			-	-		-	-
PF3D7_0907300	0.699907	-0.514764	null	prefoldin-like protein, putative		PF3D7_1106600	2.23328	1.15916	null	DEAD/DEAH box helicase, putative			-	-		-	-
PF3D7_1324400	0.683105	-0.54982	PRELID	PRELI domain-containing protein, putative		PF3D7_0203900	2.23646	1.16122	null	5'-3' exonuclease, N-terminal resolvase-like domain, putative			-	-		-	-
PF3D7_1035100	0.689829	-0.535689	null	probable protein, unknown function		PF3D7_0511400	2.24872	1.1691	null	conserved Plasmodium protein, unknown function			yes	yes		-	-
PF3D7_0829200	0.680006	-0.556381	PHB1	prohibitin 1, putative		PF3D7_0109600	2.27422	1.18537	null	cold-shock protein, putative			-	yes		-	-
PF3D7_1361900	0.684762	-0.546325	PCNA1	proliferating cell nuclear antigen 1		PF3D7_0108900	2.30606	1.20543	null	unspecified product			-	-		-	-
PF3D7_0528000	0.552192	-0.856757	UMP1	proteasome maturation factor UMP1, putative		PF3D7_1443200	2.32642	1.21811	null	heptatricopeptide repeat-containing protein, putative			-	-		-	-
PF3D7_1361000	0.642907	-0.637318	PRMT5	protein arginine N-methyltransferase 5, putative		PF3D7_0903000	2.33476	1.22327	null	conserved protein, unknown function			-	-		-	-
PF3D7_0723100	0.689352	-0.536687	CPH1	protein CPH1, putative		PF3D7_1461400	2.34371	1.22879	null	MORN repeat protein, putative			-	-		-	-
PF3D7_1242600	0.633569	-0.658426	null	protein farnesyltransferase subunit alpha		PF3D7_1339200	2.37795	1.24972	null	tRNA Proline			-	-		-	-
PF3D7_0821100	0.653011	-0.61482	PK1	protein kinase 1		PF3D7_1120000	2.39878	1.2623	null	conserved protein, unknown function			-	-		-	-
PF3D7_0935100	0.659542	-0.600465	KSH1	protein kish, putative		PF3D7_0517100	2.46934	1.30412	null	conserved protein, unknown function			-	-		-	-
PF3D7_0932100	0.61408	-0.703502	null	protein MAM3, putative		PF3D7_1452700	2.47501	1.30743	null	U1 snRNP-associated protein, putative			-	-		-	-
PF3D7_1031700	0.682698	-0.55068	I3	protein phosphatase inhibitor 3		PF3D7_1315300	2.4944	1.31869	null	conserved protein, unknown function			-	-		-	-
PF3D7_1009600	0.632229	-0.661482	PPM10	protein phosphatase PPM10, putative		PF3D7_1472800	2.5177	1.33211	null	HSP20-like chaperone, putative			-	-		-	-
PF3D7_1249300	0.679535	-0.55738	PPM4	protein phosphatase PPM4, putative		PF3D7_0405700	2.55233	1.35182	null	lysine decarboxylase, putative			-	-		-	-
PF3D7_0810300	0.622199	-0.684551	PPM5	protein phosphatase PPM5, putative		PF3D7_1109200	2.57892	1.36677	null	conserved Plasmodium protein, unknown function			-	yes		-	-
PF3D7_0615900	0.559752	-0.83714	null	protein phosphatase, putative		PF3D7_1102200	2.61499	1.38681	null	DnaJ protein, putative			-	-		-	-
PF3D7_1440600	0.627095	-0.673245	SOC3	protein SOC3, putative		PF3D7_1449200	2.83254	1.50209	null	conserved Plasmodium protein, unknown function			-	-		-	-
PF3D7_0320100	0.552479	-0.856008	SEC22	protein transport protein SEC22		PF3D7_1248000	2.84625	1.50906	null	tRNA-splicing endonuclease, putative			-	-		-	-
PF3D7_0820500	0.359363	-1.47649	YIF1	protein transport protein YIF1, putative		PF3D7_1346500	2.92916	1.55049	null	conserved Plasmodium protein, unknown function			-	-		-	-
PF3D7_1146900	0.640045	-0.643756	null	protein YIPF6, putative		PF3D7_0616400	3.02194	1.59548	null	conserved Plasmodium protein, unknown function			-	-		-	-
PF3D7_0622200	0.559883	-0.836803	null	radical SAM protein, putative		PF3D7_1214000	3.1388	1.65021	null	conserved protein, unknown function			-	-		-	-
PF3D7_1024600	0.537674	-0.895197	null	RAP protein, putative		PF3D7_0910300	3.15374	1.65707	null	conserved protein, unknown function			-	-		-	-
PF3D7_0526000	0.667227	-0.58375	null	RAP protein, putative		PF3D7_1331500	3.33094	1.73593	null	conserved Plasmodium protein, unknown function			-	-		-	-
PF3D7_1355200	0.678937	-0.558651	null	RAP protein, putative		PF3D7_0106200	3.73518	1.90118	null	EF hand domain-containing protein, putative			-	-		-	-
PF3D7_0707800	0.705155	-0.503987	null	RAP protein, putative		PF3D7_1229000	4.07273	2.026	null	conserved Plasmodium membrane protein, unknown function			-	-		-	-
PF3D7_1306800	0.528265	-0.920667	null	RED-like protein, putative		PF3D7_1473700	1.43772	0.523785	NUP116	nucleoporin NUP116/NSP116, putative			-	-		-	-
PF3D7_0919900	0.575615	-0.796824	RCC-PIP	regulator of chromosome condensation-PP1-interacting protein		PF3D7_1411600	1.42396	0.509911	Obg1	GTP-binding protein Obg1			yes	-		-	-
PF3D7_0409600	0.672249	-0.572933	RPA1	replication protein A1, large subunit		PF3D7_0202700	1.8479	0.885887	OPP	octaprenyl pyrophosphate synthase			-	-		-	-
PF3D7_0926900	0.638751	-0.646675	null	replication termination factor, putative		PF3D7_0215800	1.49899	0.583995	ORC5	origin recognition complex subunit 5			-	-		-	-
PF3D7_1038800	0.645275	-0.632014	null	RESA-like protein with PHIST and DnaJ domains		PF3D7_0311600	1.45668	0.542679	OST1	dolichyl-diphosphooligosaccharide--protein glycosyltransferase subunit OST1, putative			-	-		-	-
PF3D7_0323400	0.595217	-0.748512	RIPR	Rh5 interacting protein		PF3D7_0612700	1.54164	0.624469	P12	6-cysteine protein P12			-	-		-	-
PF3D7_0613300	0.67616	-0.564564	ROP14	rhoptry protein ROP14		PF3D7_1224300	2.21301	1.14601	PABP1	polyadenylate-binding protein 1, putative			yes	-		-	-
PF3D7_0721400	0.664267	-0.590165	null	rhoptry protein, putative		PF3D7_0922400	1.66651	0.736826	pBAS	para-aminobenzoic acid synthetase			-	yes		-	-
PF3D7_0722200	0.660564	-0.598231	RALP1	rhoptry-associated leucine zipper-like protein 1		PF3D7_1108300	1.4395	0.525571	PCD	pterin-4a-carbinolamine dehydratase			yes	-		-	-
PF3D7_1465300	0.453264	-1.14158	null	ribonuclease Z, putative		PF3D7_1226600	1.42825	0.51425	PCNA2	proliferating cell nuclear antigen 2			-	-		-	-
PF3D7_0214200	0.688652	-0.538152	mRPL13	ribosomal protein L13, mitochondrial		PF3D7_1470500	1.53078	0.614265	PDEdelta	cGMP-specific 3',5'-cyclic phosphodiesterase delta			-	yes		-	-
PF3D7_0406800	0.587669	-0.766925	null	ribosomal protein L25, putative		PF3D7_0827900	1.4649	0.550803	PDI8	protein disulfide isomerase			-	-		-	-
PF3D7_1367600	0.669724	-0.578361	null	ribosome biogenesis protein MRT4, putative		PF3D7_1426700	1.73146	0.791988	PEPC	phosphoenolpyruvate carboxylase			-	-		-	-
PF3D7_1241300	0.675132	-0.566759	null	ribosome-binding factor A, putative		PF3D7_0419700	1.50167	0.586566	Pf34	apical merozoite protein			-	-		-	-
PF3D7_0420400	0.679291	-0.557898	RRF2	ribosome-recycling factor		PF3D7_1211800	1.44164	0.527708	PfpUB	polyubiquitin			-	-		-	-
PF3D7_0222700	0.401682	-1.31587	RIF	rifin		PF3D7_0406200	1.42762	0.513613	Pfs16	sexual stage-specific protein precursor			-	-		-	-
PF3D7_1101300	0.462515	-1.11243	RIF	rifin		PF3D7_1006600	1.48843	0.573788	PhLP3	phosducin-like protein 3, putative			-	-		-	-
PF3D7_0900500	0.514648	-0.958342	RIF	rifin		PF3D7_1315600	1.47167	0.557457	PIS	CDP-diacylglycerol--inositol 3-phosphatidyltransferase			-	-		-	-
PF3D7_1200500	0.529303	-0.917835	RIF	rifin		PF3D7_1408000	1.83512	0.875877	PMII	plasmepsin II			-	-		-	-
PF3D7_1255100	0.542706	-0.881758	RIF	rifin		PF3D7_1430200	1.45122	0.537265	PMIX	plasmepsin IX			-	-		-	-
PF3D7_0401200	0.587039	-0.768472	RIF	rifin		PF3D7_0908000	1.88341	0.913346	PMP1	plasma membrane protein 1, putative			-	-		-	-
PF3D7_1040600	0.590603	-0.759738	RIF	rifin		PF3D7_0909200	1.56436	0.645572	POFUT2	GDP-fucose protein O-fucosyltransferase 2			-	-		-	-
PF3D7_1100300	0.593809	-0.751929	RIF	rifin		PF3D7_1355500	1.60803	0.685292	PP5	serine/threonine protein phosphatase 5			-	-		-	-
PF3D7_0901400	0.59766	-0.742603	RIF	rifin		PF3D7_0816100	1.49766	0.582714	PPCDC	phosphopantothenoylcysteine decarboxylase, putative			-	-		-	-
PF3D7_1300400	0.611023	-0.7107	RIF	rifin		PF3D7_1102400	1.64384	0.717066	PPCS	phosphopantothenate--cysteine ligase, putative			-	-		-	-
PF3D7_1373300	0.645211	-0.632158	RIF	rifin		PF3D7_1466100	2.36399	1.24122	PPKL	protein phosphatase containing kelch-like domains			-	-		-	-
PF3D7_1479600	0.646193	-0.629963	RIF	rifin		PF3D7_1138500	1.71095	0.774796	PPM2	protein phosphatase PPM2			-	-		-	-
PF3D7_0201200	0.648731	-0.624308	RIF	rifin		PF3D7_0520100	1.55164	0.633789	PPM9	protein phosphatase PPM9, putative			-	-		-	-
PF3D7_0324500	0.652479	-0.615997	RIF	rifin		PF3D7_0314400	1.82516	0.868024	PPP6	serine/threonine protein phosphatase 6, putative			-	-		-	-
PF3D7_0300200	0.655525	-0.609277	RIF	rifin		PF3D7_1011800	1.5583	0.639974	PREBP	PRE-binding protein			-	-		-	-
PF3D7_0400900	0.66533	-0.587858	RIF	rifin		PF3D7_1316500	1.86215	0.896971	PRP40	pre-mRNA-processing factor 40, putative			-	-		-	-
PF3D7_0324800	0.684775	-0.546298	RIF	rifin		PF3D7_0409100	1.90474	0.929592	PRPF31	U4/U6 small nuclear ribonucleoprotein PRP31, putative			-	-		-	-
PF3D7_1149800	0.687176	-0.541249	RIF	rifin		PF3D7_0405400	1.45173	0.537772	PRPF8	pre-mRNA-processing-splicing factor 8, putative			-	-		-	-
PF3D7_1400300	0.697976	-0.51875	RIF	rifin		PF3D7_0630200	1.4611	0.547057	PSOP6	secreted ookinete protein, putative			-	-		-	-
PF3D7_1000200	0.700539	-0.513463	RIF	rifin		PF3D7_0417100	1.76234	0.817494	PUF2	mRNA-binding protein PUF2			-	-		-	-
PF3D7_1372700	0.704778	-0.504758	RIF	rifin		PF3D7_1237600	1.42237	0.508294	PWP1	periodic tryptophan protein 1, putative			-	-		-	-
PF3D7_0402700	0.520857	-0.941041	RIF	rifin, pseudogene		PF3D7_1012300	1.50528	0.590028	QCR7	cytochrome b-c1 complex subunit 7, putative			-	-		-	-
PF3D7_1240700	0.543875	-0.878652	RIF	rifin, pseudogene		PF3D7_1012200	1.89841	0.924793	RA	rhoptry associated adhesin			-	-		-	-
PF3D7_0712500	0.598091	-0.741563	RIF	rifin, pseudogene		PF3D7_0211200	1.51197	0.596427	RAB5a	ras-related protein Rab-5A			-	-		-	-
PF3D7_1219200	0.658322	-0.603135	RIF	rifin, pseudogene		PF3D7_1144900	2.01357	1.00976	RAB6	ras-related protein Rab-6			-	-		-	-
PF3D7_1007300	0.554563	-0.850576	null	RING zinc finger protein, putative		PF3D7_0501600	1.43495	0.521004	RAP2	rhoptry-associated protein 2			-	-		-	-
PF3D7_0936300	0.656186	-0.607823	REX3	ring-exported protein 3		PF3D7_1248200	1.75006	0.807408	RBM22	pre-mRNA-splicing factor RBM22, putative			-	-		-	-
PF3D7_0102200	0.493489	-1.01891	RESA	ring-infected erythrocyte surface antigen		PF3D7_0409700	1.66023	0.731383	RF2	peptide chain release factor 2			-	-		-	-
PF3D7_0525600	0.634496	-0.656316	null	RNA methyltransferase, putative		PF3D7_1463200	1.60087	0.67886	RFC3	replication factor C subunit 3, putative			-	-		-	-
PF3D7_1432500	0.706061	-0.502134	null	RNA methyltransferase, putative		PF3D7_1111100	1.46091	0.546869	RFC5	replication factor C subunit 5, putative			-	-		-	-
PF3D7_0509400	0.63558	-0.653855	RNAPI	RNA polymerase I		PF3D7_0424100	1.63289	0.707428	RH5	reticulocyte binding protein homologue 5			-	-		-	-
PF3D7_1131000	0.599681	-0.737732	null	RNA-binding protein s1, putative		PF3D7_0632400	1.42016	0.506056	RIF	rifin			-	-		-	-
PF3D7_0723900	0.523251	-0.934426	null	RNA-binding protein, putative		PF3D7_0401400	1.43211	0.518141	RIF	rifin			-	-		-	-
PF3D7_1126800	0.532857	-0.90818	null	RNA-binding protein, putative		PF3D7_0100200	1.43823	0.524295	RIF	rifin			-	-		-	-
PF3D7_1022000	0.595426	-0.748007	null	RNA-binding protein, putative		PF3D7_0900300	1.43987	0.525936	RIF	rifin			-	-		-	-
PF3D7_0605100	0.601173	-0.734147	null	RNA-binding protein, putative		PF3D7_1041000	1.47073	0.556532	RIF	rifin			-	-		-	-
PF3D7_0606100	0.647599	-0.626827	null	RNA-binding protein, putative		PF3D7_1253600	1.4882	0.57357	RIF	rifin, pseudogene			-	-		-	-
PF3D7_1244400	0.686608	-0.542442	null	RNA-binding protein, putative		PF3D7_0500700	1.49686	0.581936	RIF	rifin, pseudogene			-	-		-	-
PF3D7_1360100	0.672081	-0.573292	RRM1	RNA-binding protein, putative		PF3D7_0700300	1.53966	0.622615	RIF	rifin			-	-		-	-
PF3D7_1033100	0.52428	-0.931591	AdoMetDC/ODC	S-adenosylmethionine decarboxylase/ornithine decarboxylase		PF3D7_1254200	1.54919	0.631516	RIF	rifin			-	-		-	-
PF3D7_0518800	0.514127	-0.959803	PSOP13	secreted ookinete protein, putative		PF3D7_0425900	1.55317	0.635213	RIF	rifin			-	-		-	-
PF3D7_0715400	0.556042	-0.846734	PSOP20	secreted ookinete protein, putative		PF3D7_0100800	1.58823	0.667419	RIF	rifin			-	-		-	-
PF3D7_0815000	0.685668	-0.544419	Sel3	selenoprotein		PF3D7_0900700	1.6011	0.679059	RIF	rifin			-	-		-	-
PF3D7_0208000	0.624374	-0.679518	SERA1	serine repeat antigen 1		PF3D7_0101900	1.63662	0.710723	RIF	rifin			-	-		-	-
PF3D7_0605300	0.611267	-0.710125	ARK1	serine/threonine protein kinase		PF3D7_1040400	1.64088	0.714472	RIF	rifin			-	-		-	-
PF3D7_1443000	0.651959	-0.617148	SRPK2	serine/threonine protein kinase		PF3D7_1254500	1.65546	0.727232	RIF	rifin			-	-		-	-
PF3D7_0500900	0.668377	-0.581266	FIKK5	serine/threonine protein kinase, FIKK family		PF3D7_0833400	1.6627	0.733532	RIF	rifin			-	-		-	-
PF3D7_0805700	0.643119	-0.636842	FIKK8	serine/threonine protein kinase, FIKK family		PF3D7_0223100	1.68056	0.748943	RIF	rifin			yes	-		-	-
PF3D7_0802800	0.688095	-0.539321	CNA	serine/threonine protein phosphatase 2B catalytic subunit A		PF3D7_0832100	1.69412	0.760534	RIF	rifin, pseudogene			yes	-		-	-
PF3D7_1018200	0.608826	-0.715898	PPP8	serine/threonine protein phosphatase 8, putative		PF3D7_1254000	1.70846	0.772696	RIF	rifin			yes	-		-	-
PF3D7_1414400	0.592044	-0.756225	PP1	serine/threonine protein phosphatase PP1		PF3D7_0632600	1.74427	0.802619	RIF	rifin, pseudogene			yes	-		-	-
PF3D7_0508100	0.681315	-0.553607	SET9	SET domain protein, putative		PF3D7_0425700	1.75019	0.807508	RIF	rifin			yes	-		-	-
PF3D7_1204400	0.593753	-0.752065	G37	sexual stage-specific protein G37, putative		PF3D7_0632700	1.76592	0.82042	RIF	rifin			-	-		-	-
PF3D7_1469200	0.565405	-0.822644	SHLP1	shewanella-like protein phosphatase 1, putative		PF3D7_0533000	1.78332	0.834563	RIF	rifin, pseudogene			-	yes		-	-
PF3D7_1418800	0.628049	-0.671052	null	signal recognition particle RNA		PF3D7_0300500	1.83089	0.872547	RIF	rifin			-	-		-	-
PF3D7_1136400	0.612806	-0.706498	SRP72	signal recognition particle subunit SRP72, putative		PF3D7_1150000	1.84901	0.88675	RIF	rifin			-	-		-	-
PF3D7_0729000	0.668702	-0.580565	SRP9	signal recognition particle subunit SRP9		PF3D7_0732300	1.95851	0.969756	RIF	rifin			-	-		-	-
PF3D7_0508800	0.662273	-0.594502	SSB	single-stranded DNA-binding protein		PF3D7_0833200	1.98346	0.988021	RIF	rifin			-	-		-	-
PF3D7_0910600	0.684721	-0.546411	YKT6.1	SNARE protein		PF3D7_1040700	2.54729	1.34896	RIF	rifin			-	-		-	-
PF3D7_1303500	0.631533	-0.663071	NHE	sodium/hydrogen exchanger		PF3D7_0420100	1.48642	0.571842	RIO2	serine/threonine protein kinase RIO2			-	-		-	-
PF3D7_1458500	0.654507	-0.61152	SAS4	spindle assembly abnormal protein 4, putative		PF3D7_0314700	1.4592	0.545179	RNF1	RING finger protein RNF1			-	yes		-	-
PF3D7_0619900	0.457532	-1.12806	SF3A2	splicing factor 3A subunit 2, putative		PF3D7_1342700	1.68312	0.751136	RPB12	DNA-directed RNA polymerases I, II, and III subunit RPABC4, putative			-	-		-	-
PF3D7_1342500	0.528114	-0.921078	SPECT1	sporozoite protein essential for cell traversal		PF3D7_0923000	1.48407	0.569563	RPB3	DNA-directed RNA polymerase II subunit RPB3, putative			-	-		-	-
PF3D7_1014300	0.661329	-0.59656	null	SPRY domain-containing protein, putative		PF3D7_0303300	1.42838	0.514379	RPB6	DNA-directed RNA polymerases I, II, and III subunit RPABC2, putative			-	-		-	-
PF3D7_0511200	0.598323	-0.741004	SCD	stearoyl-CoA desaturase		PF3D7_1421400	1.69296	0.759548	RPC34	DNA-directed RNA polymerase III subunit RPC6, putative			-	-		-	-
PF3D7_0422000	0.633539	-0.658496	null	steroid dehydrogenase, putative		PF3D7_0921800	1.50618	0.590896	RPF1	ribosome production factor 1, putative			-	-		-	-
PF3D7_0425500	0.576691	-0.794129	null	stevor		PF3D7_0710900	1.56265	0.643991	RPL1	50S ribosomal protein L1, mitochondrial, putative			-	-		-	-
PF3D7_1040200	0.584929	-0.773667	null	stevor		PF3D7_0507100	1.56115	0.642609	RPL4	60S ribosomal protein L4			-	-		-	-
PF3D7_1254300	0.59179	-0.756843	null	stevor		PF3D7_1368100	1.78221	0.83367	RPN11	26S proteasome regulatory subunit RPN11, putative			-	-		-	-
PF3D7_0300400	0.674691	-0.567701	null	stevor		PF3D7_1402300	1.65916	0.730449	RPN6	26S proteasome regulatory subunit RPN6			-	-		-	-
PF3D7_1000800	0.701971	-0.510516	null	stevor, pseudogene		PF3D7_1307600	1.55333	0.635367	rpoA	DNA-directed RNA polymerase subunit alpha, putative			-	-		-	-
PF3D7_0414000	0.567248	-0.817949	SMC3	structural maintenance of chromosomes protein 3, putative		PF3D7_1327200	1.60885	0.68603	RPR2	ribonuclease P protein subunit RPR2, putative			-	-		-	-
PF3D7_1136900	0.700329	-0.513895	SUB2	subtilisin-like protease 2		PF3D7_1026800	1.45481	0.540827	RPS2	40S ribosomal protein S2			-	-		-	-
PF3D7_0611100	0.617723	-0.694968	SDH3	succinate dehydrogenase subunit 3, putative		PF3D7_1144000	1.55224	0.634351	RPS21	40S ribosomal protein S21			-	-		-	-
PF3D7_1144500	0.597609	-0.742727	AOS1	SUMO-activating enzyme subunit 1		PF3D7_1311500	1.64352	0.716792	RPT1	26S protease regulatory subunit 7, putative			-	-		-	-
PF3D7_1215100	0.624531	-0.679155	null	SUN domain-containing protein, putative		PF3D7_0816000	1.62706	0.702265	RRB1	ribosome assembly protein RRB1, putative			-	-		-	-
PF3D7_1230600	0.469484	-1.09085	null	sun-family protein, putative		PF3D7_0109700	1.76751	0.821718	RRP36	rRNA biogenesis protein RRP36, putative			-	-		-	-
PF3D7_0113100	0.674844	-0.567375	SURF1.1	surface-associated interspersed protein 1.1 (SURFIN 1.1)		PF3D7_1305600	1.62908	0.704055	S2P	site-2 protease S2P, putative			-	-		-	-
PF3D7_1477600	0.585978	-0.771082	SURF14.1	surface-associated interspersed protein 14.1 (SURFIN 14.1)		PF3D7_0607600	1.51752	0.601712	SAS6	spindle assembly abnormal protein 6, putative			-	-		-	-
PF3D7_0323500	0.660577	-0.598201	SMN	survival motor neuron-like protein		PF3D7_1116400	1.97848	0.984393	SEC12	guanine nucleotide-exchange factor SEC12			-	-		-	-
PF3D7_1332000	0.706438	-0.501365	SYN5	syntaxin, Qa-SNARE family		PF3D7_1145100	1.87912	0.910057	SEC21	coatomer subunit gamma, putative			-	-		-	-
PF3D7_1357800	0.565311	-0.822883	CCT4	T-complex protein 1 subunit delta		PF3D7_0405100	1.58916	0.66826	SEC24B	protein transport protein Sec24B, putative			-	-		-	-
PF3D7_1348500	0.616952	-0.696769	null	TBC domain protein, putative		PF3D7_1438100	1.72852	0.789539	SEC62	translocation protein SEC62, putative			-	-		-	-
PF3D7_1314200	0.698633	-0.517394	TERT	telomerase reverse transcriptase		PF3D7_1233900	1.88218	0.912403	SENP1	sentrin-specific protease 1			-	-		-	-
PF3D7_0312200	0.563893	-0.826505	null	tetratricopeptide repeat protein, putative		PF3D7_0902800	1.4532	0.539237	SERA9	serine repeat antigen 9			-	-		-	-
PF3D7_1127800	0.687826	-0.539885	null	TFIIS central domain-containing protein, putative		PF3D7_0403900	1.42035	0.50625	SET8	SET domain protein, putative			-	-		-	-
PF3D7_1438900	0.672636	-0.572103	Trx-Px1	thioredoxin peroxidase 1		PF3D7_1474500	1.57532	0.655649	SF3A1	splicing factor 3A subunit 1, putative			-	-		-	-
PF3D7_1249800	0.574507	-0.799604	THO2	THO complex subunit 2, putative		PF3D7_0308900	1.80897	0.855165	SF3B1	splicing factor 3B subunit 1, putative			yes	-		-	-
PF3D7_1203500	0.643374	-0.63627	SUA5	threonylcarbamoyl-AMP synthase, putative		PF3D7_0408600	1.78814	0.838457	SIAP1	sporozoite invasion-associated protein 1			-	yes		-	-
PF3D7_1307700	0.697549	-0.519634	null	TOM1-like protein, putative		PF3D7_0519000	1.45051	0.536562	SLBP	histone RNA hairpin-binding protein, putative			-	-		-	-
PF3D7_0505100	0.588684	-0.764436	TRS85	trafficking protein particle complex subunit 8, putative		PF3D7_1460800	1.42013	0.506021	SNAPC3	snRNA-activating protein complex subunit 3, putative			-	-		-	-
PF3D7_0610900	0.68945	-0.536483	SPT5	transcription elongation factor SPT5, putative		PF3D7_1243500	2.12451	1.08713	SNF7	vacuolar-sorting protein SNF7, putative			-	-		-	-
PF3D7_0929000	0.703566	-0.507242	TAF7	transcription initiation factor TFIID subunit 7, putative		PF3D7_1125500	1.42752	0.51351	SNRPD1	small nuclear ribonucleoprotein Sm D1, putative			-	-		-	-
PF3D7_1328800	0.610738	-0.711373	SIR2A	transcriptional regulatory protein sir2a		PF3D7_0218500	1.67242	0.741939	SNRPD2	small nuclear ribonucleoprotein Sm D2, putative			-	-		-	-
PF3D7_1013900	0.69644	-0.521928	null	translation initiation factor eIF-2B subunit delta, putative		PF3D7_1350200	1.46813	0.553979	SNRPE	small nuclear ribonucleoprotein E, putative			-	-		-	-
PF3D7_1469000	0.535508	-0.901019	IF1	translation initiation factor IF-1		PF3D7_1123900	1.68766	0.755026	SNU13	13 kDa ribonucleoprotein-associated protein, putative			-	-		-	-
PF3D7_1312400	0.620788	-0.687827	IF2a	translation initiation factor IF-2, putative		PF3D7_1137800	1.856	0.892199	SPELD	sporozoite surface protein essential for liver stage development, putative			-	-		-	-
PF3D7_0827100	0.669945	-0.577886	IF2c	translation initiation factor IF-2, putative		PF3D7_0909500	1.85115	0.888421	SPM1	subpellicular microtubule protein 1, putative			-	yes		-	-
PF3D7_0907600	0.554932	-0.849618	null	translation initiation factor SUI1, putative		PF3D7_1230300	1.68979	0.75684	SPM2	subpellicular microtubule protein 2, putative			-	-		-	-
PF3D7_0323000	0.652023	-0.617004	TMA7	translation machinery-associated protein 7, putative		PF3D7_1215900	1.4533	0.539337	SR10	serpentine receptor, putative			-	-		-	-
PF3D7_0202400	0.660455	-0.598468	PTEF	translation-enhancing factor		PF3D7_0713400	1.63534	0.709591	SR25	GPCR-like receptor SR25			-	-		-	-
PF3D7_1319300	0.698208	-0.518271	TRM1	tRNA (guanine(26)-N(2))-dimethyltransferase, putative		PF3D7_0702300	2.73483	1.45145	STARP	sporozoite threonine and asparagine-rich protein			-	-		-	-
PF3D7_0510600	0.672269	-0.572888	null	tRNA Leucine		PF3D7_0507500	1.93897	0.95529	SUB1	subtilisin-like protease 1			-	-		-	-
PF3D7_1119100	0.629862	-0.666893	null	tRNA m(1)G methyltransferase, putative		PF3D7_0830800	1.46729	0.553156	SURF8.2	surface-associated interspersed protein 8.2 (SURFIN 8.2)			-	yes		-	-
PF3D7_0817100	0.64752	-0.627003	null	tRNA modification GTPase, putative		PF3D7_1104100	1.81569	0.860516	SYN13	syntaxin, Qa-SNARE family			-	-		-	-
PF3D7_0514400	0.355411	-1.49244	null	tRNA Phenylalanine		PF3D7_0210700	1.53235	0.615749	SYN17	syntaxin, Qa-SNARE family			-	-		-	-
PF3D7_0908700	0.645455	-0.631611	null	tRNA pseudouridine synthase, putative		PF3D7_0724200	1.61394	0.690587	TAP42	type 2A phosphatase-associated protein 42, putative			-	-		-	-
PF3D7_0915000	0.615243	-0.700771	NDH2	type II NADH:ubiquinone oxidoreductase		PF3D7_1244200	2.04528	1.0323	TFB2	RNA polymerase II transcription factor B subunit 2, putative			-	-		-	-
PF3D7_1121300	0.705786	-0.502697	TKL2	tyrosine kinase-like protein		PF3D7_1242200	1.83993	0.879654	TGT	queuine tRNA-ribosyltransferase, putative			-	-		-	-
PF3D7_1367100	0.653937	-0.612777	SNP1	U1 small nuclear ribonucleoprotein 70 kDa homolog, putative		PF3D7_1208600	1.76284	0.817899	TIM10	mitochondrial import inner membrane translocase subunit TIM10, putative			-	-		-	-
PF3D7_1306900	0.673093	-0.571122	SNRPA	U1 small nuclear ribonucleoprotein A, putative		PF3D7_1125400	1.50199	0.586878	TIM44	mitochondrial import inner membrane translocase subunit TIM44, putative			-	-		-	-
PF3D7_0935000	0.57077	-0.80902	SNRPB2	U2 small nuclear ribonucleoprotein B'', putative		PF3D7_1230100	1.71852	0.781166	TLAP1	thioredoxin-like associated protein 1, putative			-	-		-	-
PF3D7_1035000	0.596032	-0.746538	null	U2 snRNA/tRNA pseudouridine synthase, putative		PF3D7_0616500	1.46668	0.55255	TLP	TRAP-like protein			-	-		-	-
PF3D7_1333600	0.653083	-0.614662	UTP4	U3 small nucleolar RNA-associated protein 4, putative		PF3D7_0617000	1.5875	0.666756	TOM40	mitochondrial import receptor subunit TOM40, putative			-	-		-	-
PF3D7_0722600	0.702142	-0.510165	UTP7	U3 small nucleolar RNA-associated protein 7, putative		PF3D7_0816700	1.81351	0.858787	TRAPPC2L	trafficking protein particle complex subunit 2-like protein, putative			-	-		-	-
PF3D7_0308400	0.610746	-0.711355	null	U4 spliceosomal RNA		PF3D7_0924800	1.80627	0.853016	TRF1	telomeric repeat binding factor 1, putative			-	-		-	-
PF3D7_0819900	0.485868	-1.04136	LSM3	U6 snRNA-associated Sm-like protein LSm3, putative		PF3D7_1457200	1.92585	0.945498	TRX1	thioredoxin 1			-	-		-	-
PF3D7_1107000	0.596706	-0.744907	LSM4	U6 snRNA-associated Sm-like protein LSm4, putative		PF3D7_0916100	1.63296	0.707485	TRX3	thioredoxin 3			-	-		-	-
PF3D7_1325000	0.694871	-0.525184	LSM6	U6 snRNA-associated Sm-like protein LSm6, putative		PF3D7_0919300	1.44129	0.527364	TrxL1	thioredoxin-like protein 1, putative			-	yes		-	-
PF3D7_0211300	0.550616	-0.860883	null	ubiquinol-cytochrome-c reductase complex assembly factor 1, putative		PF3D7_1451900	1.42685	0.512837	TSR1	ribosome biogenesis protein TSR1, putative			-	-		-	-
PF3D7_0527200	0.588112	-0.765836	USP14	ubiquitin carboxyl-terminal hydrolase 14		PF3D7_1138100	1.51719	0.601406	URM1	ubiquitin-related modifier 1, putative			yes	-		-	-
PF3D7_1418000	0.590699	-0.759506	UFD1	ubiquitin fusion degradation protein 1, putative		PF3D7_1317000	1.64342	0.716697	USP39	U4/U6.U5 tri-snRNP-associated protein 2, putative			-	-		-	-
PF3D7_0808300	0.640488	-0.642757	null	ubiquitin regulatory protein, putative		PF3D7_1303200.1	1.92932	0.948089	VAMP8	#N/A			-	-		-	-
PF3D7_1119400	0.624502	-0.679222	null	ubiquitin-protein ligase, putative		PF3D7_0936500	1.51897	0.60309	VAP1	virulence-associated protein 1			-	-		-	-
PF3D7_0321200	0.678706	-0.559142	ALG7	UDP-N-acetylglucosamine--dolichyl-phosphate N-acetylglucosaminephosphotransferase, putative		PF3D7_0632800	1.42115	0.507061	VAR	erythrocyte membrane protein 1, PfEMP1			-	-		-	-
PF3D7_0211000	0.570451	-0.809825	null	unspecified product		PF3D7_0420900	1.43167	0.517695	VAR	erythrocyte membrane protein 1, PfEMP1			-	-		-	-
PF3D7_0725900	0.571621	-0.806869	null	unspecified product		PF3D7_0833500	1.46075	0.546711	VAR	erythrocyte membrane protein 1, PfEMP1			-	-		-	-
PF3D7_0809300	0.649648	-0.622269	null	unspecified product		PF3D7_1200100	1.49041	0.575709	VAR	erythrocyte membrane protein 1, PfEMP1			-	-		-	-
PF3D7_1245700	0.663093	-0.592717	null	unspecified product		PF3D7_0300300	1.49523	0.580366	VAR	erythrocyte membrane protein 1 (PfEMP1), exon 2, pseudogene			-	-		-	-
PF3D7_0731000	0.679007	-0.558502	null	unspecified product		PF3D7_0222900	1.51786	0.602042	VAR	erythrocyte membrane protein 1 (PfEMP1), exon 2, pseudogene			-	-		-	-
mal_mito_2	0.693698	-0.527621	null	unspecified product		PF3D7_0532700	1.55293	0.634997	VAR	erythrocyte membrane protein 1 (PfEMP1), pseudogene			-	-		-	-
PF3D7_1456800	0.662937	-0.593056	VP1	V-type H(+)-translocating pyrophosphatase, putative		PF3D7_0114400	1.58434	0.663878	VAR	erythrocyte membrane protein 1 (PfEMP1), exon 2, pseudogene			-	-		-	-
PF3D7_1235200	0.673458	-0.570339	VP2	V-type K+-independent H+-translocating inorganic pyrophosphatase		PF3D7_1372900	1.69375	0.760221	VAR	erythrocyte membrane protein 1 (PfEMP1), exon 2, pseudogene			yes	-		-	-
PF3D7_1311900	0.555463	-0.848236	vapA	V-type proton ATPase catalytic subunit A		PF3D7_0600400	1.7073	0.771717	VAR	erythrocyte membrane protein 1, PfEMP1			-	-		-	-
PF3D7_0406100	0.573835	-0.801291	null	V-type proton ATPase subunit B		PF3D7_0223500	1.78613	0.836837	VAR	erythrocyte membrane protein 1, PfEMP1			-	-		-	-
PF3D7_1341900	0.683275	-0.549463	null	V-type proton ATPase subunit D, putative		PF3D7_1223700	1.59249	0.67128	VIT	vacuolar iron transporter			-	-		-	-
PF3D7_1306600	0.687645	-0.540263	null	V-type proton ATPase subunit H, putative		PF3D7_1474600	1.57726	0.657424	VMP1	vacuole membrane protein 1, putative			-	-		-	-
PF3D7_1346400	0.70453	-0.505267	null	VPS13 domain-containing protein, putative		PF3D7_1457500	1.43281	0.518852	VPS4	vacuolar protein sorting-associated protein 4			yes	-		-	-
PF3D7_1139200	0.681212	-0.553824	null	VPS9 domain-containing protein, putative		PF3D7_1348700	1.46279	0.548725	WDR16	WD repeat-containing protein 16, putative			-	yes		-	-
PF3D7_0525500	0.500659	-0.998101	null	WD repeat-containing protein, putative		PF3D7_0905600	1.51344	0.597833	WDR66	WD repeat-containing protein 66, putative			-	-		-	-
PF3D7_1121400	0.534896	-0.90267	null	WD repeat-containing protein, putative		PF3D7_1033500	1.52984	0.613377	WDR70	WD repeat-containing protein 70, putative			-	-		-	-
PF3D7_1126500	0.649371	-0.622885	null	WD repeat-containing protein, putative		PF3D7_1443400	1.76858	0.822591	WLP1	WD repeat-containing protein			-	-		-	-
PF3D7_1004200	0.670803	-0.576038	null	WD repeat-containing protein, putative		PF3D7_1001400	1.502	0.586888	XL1	exported lipase 1			yes	-		-	-
PF3D7_1464000	0.675084	-0.566861	null	YL1 nuclear protein, putative		PF3D7_1022300	1.77333	0.826457	ZIPCO	ZIP domain-containing protein, putative			-	yes		-	-
PF3D7_0309800	0.669657	-0.578507	null	YTH domain-containing protein, putative									-			-
PF3D7_1315400	0.646293	-0.62974	null	zinc finger (CCCH type) protein, putative									-			-
PF3D7_1468400	0.536942	-0.897161	D13	zinc finger protein, putative									-			-
PF3D7_1440400	0.598133	-0.741462	null	zinc finger protein, putative									-			-
PF3D7_0916900	0.657545	-0.604839	null	zinc finger protein, putative									-			-
PF3D7_0519600	0.704017	-0.506318	null	zinc finger protein, putative									-			-
PF3D7_0522900	0.704046	-0.506259	null	zinc finger protein, putative									-			-
PF3D7_1247000.1	0.508223	-0.976467	DIA2	#N/A									-			-
PF3D7_1117600.1	0.699007	-0.516622	ICT1	#N/A									-			-
PF3D7_1233200.1	0.560333	-0.835642	null	#N/A									-			-
PF3D7_1019500.1	0.585011	-0.773463	null	#N/A									-			-
PF3D7_1202100.1	0.687235	-0.541125	null	#N/A									-			-
PFC10_API0038	0.627531	-0.672241	RPL16	#N/A									-			-
PFC10_API0016	0.604829	-0.725401	rpoC1	#N/A									-			-
PFC10_API0028	0.664626	-0.589385	TUFA	#N/A									-			-
PF3D7_1102000	0.562938	-0.828951	#N/A	#N/A									-			-
PF3D7_1039300	0.607472	-0.719109	#N/A	#N/A									-			-

## Sheet: GO down
	Name	Bgd count	Result count	Result gene list	Pct of bgd	Fold enrichment	Odds ratio	P-value	Benjamini	Bonferroni
GO:0098609	cell-cell adhesion	57	22	PF3D7_0102500,PF3D7_0200100,PF3D7_0400100,PF3D7_0412400,PF3D7_0412700,PF3D7_0412900,PF3D7_0413100,PF3D7_0425800,PF3D7_0600200,PF3D7_0617400,PF3D7_0711700,PF3D7_0712400,PF3D7_0712900,PF3D7_0800200,PF3D7_0900100,PF3D7_0935800,PF3D7_0937800,PF3D7_1149000,PF3D7_1150400,PF3D7_1200400,PF3D7_1240300,PF3D7_1240600,	38.6	2.75	3.95	3.35892e-06	0.00293906	0.00293906
GO:0009405	pathogenesis	100	31	PF3D7_0101500,PF3D7_0102500,PF3D7_0113800,PF3D7_0200100,PF3D7_0302300,PF3D7_0400100,PF3D7_0402800,PF3D7_0412400,PF3D7_0412700,PF3D7_0412900,PF3D7_0413100,PF3D7_0425800,PF3D7_0533100,PF3D7_0600200,PF3D7_0617400,PF3D7_0711700,PF3D7_0712400,PF3D7_0712900,PF3D7_0800200,PF3D7_0900100,PF3D7_0911800,PF3D7_0937800,PF3D7_1147800,PF3D7_1149000,PF3D7_1150400,PF3D7_1200400,PF3D7_1240300,PF3D7_1240600,PF3D7_1…	31	2.21	2.84	8.31506e-06	0.00363784	0.00727567
GO:0007155	cell adhesion	70	23	PF3D7_0102500,PF3D7_0200100,PF3D7_0400100,PF3D7_0412400,PF3D7_0412700,PF3D7_0412900,PF3D7_0413100,PF3D7_0425800,PF3D7_0600200,PF3D7_0617400,PF3D7_0711700,PF3D7_0712400,PF3D7_0712900,PF3D7_0800200,PF3D7_0900100,PF3D7_0908900,PF3D7_0935800,PF3D7_0937800,PF3D7_1149000,PF3D7_1150400,PF3D7_1200400,PF3D7_1240300,PF3D7_1240600,	32.9	2.34	3.07	4.41621e-05	0.0128806	0.0386418
GO:0055067	monovalent inorganic cation homeostasis	8	6	PF3D7_0406100,PF3D7_1306600,PF3D7_1311900,PF3D7_1341900,PF3D7_1456800,PF3D7_1464700,	75	5.34	18.54	0.000162541	0.0284447	0.142224
GO:0006885	regulation of pH	8	6	PF3D7_0406100,PF3D7_1306600,PF3D7_1311900,PF3D7_1341900,PF3D7_1456800,PF3D7_1464700,	75	5.34	18.54	0.000162541	0.0284447	0.142224
GO:0007035	vacuolar acidification	7	5	PF3D7_0406100,PF3D7_1306600,PF3D7_1311900,PF3D7_1341900,PF3D7_1464700,	71.4	5.09	15.43	0.000881038	0.0700825	0.770908
GO:0030641	regulation of cellular pH	7	5	PF3D7_0406100,PF3D7_1306600,PF3D7_1311900,PF3D7_1341900,PF3D7_1464700,	71.4	5.09	15.43	0.000881038	0.0700825	0.770908
GO:0030004	cellular monovalent inorganic cation homeostasis	7	5	PF3D7_0406100,PF3D7_1306600,PF3D7_1311900,PF3D7_1341900,PF3D7_1464700,	71.4	5.09	15.43	0.000881038	0.0700825	0.770908
GO:0045851	pH reduction	7	5	PF3D7_0406100,PF3D7_1306600,PF3D7_1311900,PF3D7_1341900,PF3D7_1464700,	71.4	5.09	15.43	0.000881038	0.0700825	0.770908
GO:0051453	regulation of intracellular pH	7	5	PF3D7_0406100,PF3D7_1306600,PF3D7_1311900,PF3D7_1341900,PF3D7_1464700,	71.4	5.09	15.43	0.000881038	0.0700825	0.770908
GO:0051452	intracellular pH reduction	7	5	PF3D7_0406100,PF3D7_1306600,PF3D7_1311900,PF3D7_1341900,PF3D7_1464700,	71.4	5.09	15.43	0.000881038	0.0700825	0.770908
GO:0006360	transcription by RNA polymerase I	3	3	PF3D7_0509400,PF3D7_1134700,PF3D7_1143300,	100	7.13	inf	0.00275207	0.200672	1
GO:0048878	chemical homeostasis	17	7	PF3D7_0107500,PF3D7_0406100,PF3D7_1306600,PF3D7_1311900,PF3D7_1341900,PF3D7_1456800,PF3D7_1464700,	41.2	2.93	4.33	0.00561188	0.377722	1
GO:0050801	ion homeostasis	14	6	PF3D7_0406100,PF3D7_1306600,PF3D7_1311900,PF3D7_1341900,PF3D7_1456800,PF3D7_1464700,	42.9	3.05	4.63	0.00821763	0.449401	1
GO:0098771	inorganic ion homeostasis	14	6	PF3D7_0406100,PF3D7_1306600,PF3D7_1311900,PF3D7_1341900,PF3D7_1456800,PF3D7_1464700,	42.9	3.05	4.63	0.00821763	0.449401	1
GO:0055080	cation homeostasis	14	6	PF3D7_0406100,PF3D7_1306600,PF3D7_1311900,PF3D7_1341900,PF3D7_1456800,PF3D7_1464700,	42.9	3.05	4.63	0.00821763	0.449401	1
GO:0032200	telomere organization	4	3	PF3D7_0918600,PF3D7_1314200,PF3D7_1328800,	75	5.34	18.46	0.00985443	0.453822	1
GO:0060249	anatomical structure homeostasis	4	3	PF3D7_0918600,PF3D7_1314200,PF3D7_1328800,	75	5.34	18.46	0.00985443	0.453822	1
GO:0000723	telomere maintenance	4	3	PF3D7_0918600,PF3D7_1314200,PF3D7_1328800,	75	5.34	18.46	0.00985443	0.453822	1
GO:0006873	cellular ion homeostasis	11	5	PF3D7_0406100,PF3D7_1306600,PF3D7_1311900,PF3D7_1341900,PF3D7_1464700,	45.5	3.24	5.14	0.0119098	0.49624	1
GO:0030003	cellular cation homeostasis	11	5	PF3D7_0406100,PF3D7_1306600,PF3D7_1311900,PF3D7_1341900,PF3D7_1464700,	45.5	3.24	5.14	0.0119098	0.49624	1
GO:0055082	cellular chemical homeostasis	12	5	PF3D7_0406100,PF3D7_1306600,PF3D7_1311900,PF3D7_1341900,PF3D7_1464700,	41.7	2.97	4.4	0.0180998	0.614535	1
GO:0046854	phosphatidylinositol phosphorylation	2	2	PF3D7_0110600,PF3D7_1129600,	100	7.13	inf	0.0196651	0.614535	1
GO:0046834	lipid phosphorylation	2	2	PF3D7_0110600,PF3D7_1129600,	100	7.13	inf	0.0196651	0.614535	1
GO:0046039	GTP metabolic process	2	2	PF3D7_0605600,PF3D7_1366500,	100	7.13	inf	0.0196651	0.614535	1
GO:0006183	GTP biosynthetic process	2	2	PF3D7_0605600,PF3D7_1366500,	100	7.13	inf	0.0196651	0.614535	1
GO:0006228	UTP biosynthetic process	2	2	PF3D7_0605600,PF3D7_1366500,	100	7.13	inf	0.0196651	0.614535	1
GO:0046051	UTP metabolic process	2	2	PF3D7_0605600,PF3D7_1366500,	100	7.13	inf	0.0196651	0.614535	1
GO:0098662	inorganic cation transmembrane transport	26	8	PF3D7_0221800,PF3D7_0406100,PF3D7_1235200,PF3D7_1306600,PF3D7_1311900,PF3D7_1439000,PF3D7_1456800,PF3D7_1464700,	30.8	2.19	2.74	0.0219659	0.620005	1
GO:0098660	inorganic ion transmembrane transport	26	8	PF3D7_0221800,PF3D7_0406100,PF3D7_1235200,PF3D7_1306600,PF3D7_1311900,PF3D7_1439000,PF3D7_1456800,PF3D7_1464700,	30.8	2.19	2.74	0.0219659	0.620005	1
GO:0098655	cation transmembrane transport	26	8	PF3D7_0221800,PF3D7_0406100,PF3D7_1235200,PF3D7_1306600,PF3D7_1311900,PF3D7_1439000,PF3D7_1456800,PF3D7_1464700,	30.8	2.19	2.74	0.0219659	0.620005	1
GO:0022610	biological adhesion	185	36	PF3D7_0102500,PF3D7_0200100,PF3D7_0201200,PF3D7_0300200,PF3D7_0324800,PF3D7_0400100,PF3D7_0400900,PF3D7_0401200,PF3D7_0412400,PF3D7_0412700,PF3D7_0412900,PF3D7_0413100,PF3D7_0425800,PF3D7_0600200,PF3D7_0617400,PF3D7_0711700,PF3D7_0712400,PF3D7_0712900,PF3D7_0800200,PF3D7_0900100,PF3D7_0901400,PF3D7_0908900,PF3D7_0935800,PF3D7_0937800,PF3D7_1000200,PF3D7_1100300,PF3D7_1101300,PF3D7_1149000,PF3D7_1…	19.5	1.39	1.51	0.022928	0.626938	1
GO:0020033	antigenic variation	202	38	PF3D7_0200100,PF3D7_0201200,PF3D7_0222700,PF3D7_0300200,PF3D7_0324800,PF3D7_0400100,PF3D7_0400900,PF3D7_0401200,PF3D7_0412400,PF3D7_0412700,PF3D7_0412900,PF3D7_0413100,PF3D7_0425800,PF3D7_0600200,PF3D7_0617400,PF3D7_0711700,PF3D7_0712400,PF3D7_0712900,PF3D7_0800200,PF3D7_0900500,PF3D7_0901400,PF3D7_0937800,PF3D7_1000200,PF3D7_1040600,PF3D7_1100300,PF3D7_1101300,PF3D7_1149800,PF3D7_1150400,PF3D7_1…	18.8	1.34	1.45	0.0323768	0.642862	1
GO:0051809	passive evasion of immune response of other organism involved in symbiotic interaction	202	38	PF3D7_0200100,PF3D7_0201200,PF3D7_0222700,PF3D7_0300200,PF3D7_0324800,PF3D7_0400100,PF3D7_0400900,PF3D7_0401200,PF3D7_0412400,PF3D7_0412700,PF3D7_0412900,PF3D7_0413100,PF3D7_0425800,PF3D7_0600200,PF3D7_0617400,PF3D7_0711700,PF3D7_0712400,PF3D7_0712900,PF3D7_0800200,PF3D7_0900500,PF3D7_0901400,PF3D7_0937800,PF3D7_1000200,PF3D7_1040600,PF3D7_1100300,PF3D7_1101300,PF3D7_1149800,PF3D7_1150400,PF3D7_1…	18.8	1.34	1.45	0.0323768	0.642862	1
GO:0065007	biological regulation	533	89	PF3D7_0102200,PF3D7_0107500,PF3D7_0201200,PF3D7_0202400,PF3D7_0208000,PF3D7_0300200,PF3D7_0300400,PF3D7_0320100,PF3D7_0324800,PF3D7_0400100,PF3D7_0400900,PF3D7_0401200,PF3D7_0406100,PF3D7_0409600,PF3D7_0412400,PF3D7_0412700,PF3D7_0412900,PF3D7_0413100,PF3D7_0417200,PF3D7_0425500,PF3D7_0425800,PF3D7_0512300,PF3D7_0525400,PF3D7_0600200,PF3D7_0617400,PF3D7_0619400,PF3D7_0708500,PF3D7_0711700,PF3D7_0…	16.7	1.19	1.27	0.0363796	0.642862	1
GO:0052564	response to immune response of other organism involved in symbiotic interaction	204	38	PF3D7_0200100,PF3D7_0201200,PF3D7_0222700,PF3D7_0300200,PF3D7_0324800,PF3D7_0400100,PF3D7_0400900,PF3D7_0401200,PF3D7_0412400,PF3D7_0412700,PF3D7_0412900,PF3D7_0413100,PF3D7_0425800,PF3D7_0600200,PF3D7_0617400,PF3D7_0711700,PF3D7_0712400,PF3D7_0712900,PF3D7_0800200,PF3D7_0900500,PF3D7_0901400,PF3D7_0937800,PF3D7_1000200,PF3D7_1040600,PF3D7_1100300,PF3D7_1101300,PF3D7_1149800,PF3D7_1150400,PF3D7_1…	18.6	1.33	1.43	0.0371226	0.642862	1
GO:0052173	response to defenses of other organism involved in symbiotic interaction	204	38	PF3D7_0200100,PF3D7_0201200,PF3D7_0222700,PF3D7_0300200,PF3D7_0324800,PF3D7_0400100,PF3D7_0400900,PF3D7_0401200,PF3D7_0412400,PF3D7_0412700,PF3D7_0412900,PF3D7_0413100,PF3D7_0425800,PF3D7_0600200,PF3D7_0617400,PF3D7_0711700,PF3D7_0712400,PF3D7_0712900,PF3D7_0800200,PF3D7_0900500,PF3D7_0901400,PF3D7_0937800,PF3D7_1000200,PF3D7_1040600,PF3D7_1100300,PF3D7_1101300,PF3D7_1149800,PF3D7_1150400,PF3D7_1…	18.6	1.33	1.43	0.0371226	0.642862	1
GO:0051834	evasion or tolerance of defenses of other organism involved in symbiotic interaction	204	38	PF3D7_0200100,PF3D7_0201200,PF3D7_0222700,PF3D7_0300200,PF3D7_0324800,PF3D7_0400100,PF3D7_0400900,PF3D7_0401200,PF3D7_0412400,PF3D7_0412700,PF3D7_0412900,PF3D7_0413100,PF3D7_0425800,PF3D7_0600200,PF3D7_0617400,PF3D7_0711700,PF3D7_0712400,PF3D7_0712900,PF3D7_0800200,PF3D7_0900500,PF3D7_0901400,PF3D7_0937800,PF3D7_1000200,PF3D7_1040600,PF3D7_1100300,PF3D7_1101300,PF3D7_1149800,PF3D7_1150400,PF3D7_1…	18.6	1.33	1.43	0.0371226	0.642862	1
GO:0051807	evasion or tolerance of defense response of other organism involved in symbiotic interaction	204	38	PF3D7_0200100,PF3D7_0201200,PF3D7_0222700,PF3D7_0300200,PF3D7_0324800,PF3D7_0400100,PF3D7_0400900,PF3D7_0401200,PF3D7_0412400,PF3D7_0412700,PF3D7_0412900,PF3D7_0413100,PF3D7_0425800,PF3D7_0600200,PF3D7_0617400,PF3D7_0711700,PF3D7_0712400,PF3D7_0712900,PF3D7_0800200,PF3D7_0900500,PF3D7_0901400,PF3D7_0937800,PF3D7_1000200,PF3D7_1040600,PF3D7_1100300,PF3D7_1101300,PF3D7_1149800,PF3D7_1150400,PF3D7_1…	18.6	1.33	1.43	0.0371226	0.642862	1
GO:0051805	evasion or tolerance of immune response of other organism involved in symbiotic interaction	204	38	PF3D7_0200100,PF3D7_0201200,PF3D7_0222700,PF3D7_0300200,PF3D7_0324800,PF3D7_0400100,PF3D7_0400900,PF3D7_0401200,PF3D7_0412400,PF3D7_0412700,PF3D7_0412900,PF3D7_0413100,PF3D7_0425800,PF3D7_0600200,PF3D7_0617400,PF3D7_0711700,PF3D7_0712400,PF3D7_0712900,PF3D7_0800200,PF3D7_0900500,PF3D7_0901400,PF3D7_0937800,PF3D7_1000200,PF3D7_1040600,PF3D7_1100300,PF3D7_1101300,PF3D7_1149800,PF3D7_1150400,PF3D7_1…	18.6	1.33	1.43	0.0371226	0.642862	1
GO:0051707	response to other organism	204	38	PF3D7_0200100,PF3D7_0201200,PF3D7_0222700,PF3D7_0300200,PF3D7_0324800,PF3D7_0400100,PF3D7_0400900,PF3D7_0401200,PF3D7_0412400,PF3D7_0412700,PF3D7_0412900,PF3D7_0413100,PF3D7_0425800,PF3D7_0600200,PF3D7_0617400,PF3D7_0711700,PF3D7_0712400,PF3D7_0712900,PF3D7_0800200,PF3D7_0900500,PF3D7_0901400,PF3D7_0937800,PF3D7_1000200,PF3D7_1040600,PF3D7_1100300,PF3D7_1101300,PF3D7_1149800,PF3D7_1150400,PF3D7_1…	18.6	1.33	1.43	0.0371226	0.642862	1
GO:0043207	response to external biotic stimulus	204	38	PF3D7_0200100,PF3D7_0201200,PF3D7_0222700,PF3D7_0300200,PF3D7_0324800,PF3D7_0400100,PF3D7_0400900,PF3D7_0401200,PF3D7_0412400,PF3D7_0412700,PF3D7_0412900,PF3D7_0413100,PF3D7_0425800,PF3D7_0600200,PF3D7_0617400,PF3D7_0711700,PF3D7_0712400,PF3D7_0712900,PF3D7_0800200,PF3D7_0900500,PF3D7_0901400,PF3D7_0937800,PF3D7_1000200,PF3D7_1040600,PF3D7_1100300,PF3D7_1101300,PF3D7_1149800,PF3D7_1150400,PF3D7_1…	18.6	1.33	1.43	0.0371226	0.642862	1
GO:0051832	avoidance of defenses of other organism involved in symbiotic interaction	204	38	PF3D7_0200100,PF3D7_0201200,PF3D7_0222700,PF3D7_0300200,PF3D7_0324800,PF3D7_0400100,PF3D7_0400900,PF3D7_0401200,PF3D7_0412400,PF3D7_0412700,PF3D7_0412900,PF3D7_0413100,PF3D7_0425800,PF3D7_0600200,PF3D7_0617400,PF3D7_0711700,PF3D7_0712400,PF3D7_0712900,PF3D7_0800200,PF3D7_0900500,PF3D7_0901400,PF3D7_0937800,PF3D7_1000200,PF3D7_1040600,PF3D7_1100300,PF3D7_1101300,PF3D7_1149800,PF3D7_1150400,PF3D7_1…	18.6	1.33	1.43	0.0371226	0.642862	1
GO:0009607	response to biotic stimulus	205	38	PF3D7_0200100,PF3D7_0201200,PF3D7_0222700,PF3D7_0300200,PF3D7_0324800,PF3D7_0400100,PF3D7_0400900,PF3D7_0401200,PF3D7_0412400,PF3D7_0412700,PF3D7_0412900,PF3D7_0413100,PF3D7_0425800,PF3D7_0600200,PF3D7_0617400,PF3D7_0711700,PF3D7_0712400,PF3D7_0712900,PF3D7_0800200,PF3D7_0900500,PF3D7_0901400,PF3D7_0937800,PF3D7_1000200,PF3D7_1040600,PF3D7_1100300,PF3D7_1101300,PF3D7_1149800,PF3D7_1150400,PF3D7_1…	18.5	1.32	1.42	0.0396863	0.642862	1
GO:1902600	proton transmembrane transport	24	7	PF3D7_0221800,PF3D7_0406100,PF3D7_1235200,PF3D7_1306600,PF3D7_1311900,PF3D7_1456800,PF3D7_1464700,	29.2	2.08	2.54	0.0415073	0.642862	1
GO:0009605	response to external stimulus	213	39	PF3D7_0200100,PF3D7_0201200,PF3D7_0222700,PF3D7_0300200,PF3D7_0324800,PF3D7_0400100,PF3D7_0400900,PF3D7_0401200,PF3D7_0412400,PF3D7_0412700,PF3D7_0412900,PF3D7_0413100,PF3D7_0425800,PF3D7_0600200,PF3D7_0617400,PF3D7_0711700,PF3D7_0712400,PF3D7_0712900,PF3D7_0800200,PF3D7_0900500,PF3D7_0901400,PF3D7_0937800,PF3D7_1000200,PF3D7_1040600,PF3D7_1100300,PF3D7_1101300,PF3D7_1149800,PF3D7_1150400,PF3D7_1…	18.3	1.3	1.4	0.0444058	0.642862	1
GO:0044419	interspecies interaction between organisms	387	66	PF3D7_0101500,PF3D7_0102500,PF3D7_0113800,PF3D7_0200100,PF3D7_0201200,PF3D7_0208900,PF3D7_0222700,PF3D7_0300200,PF3D7_0300400,PF3D7_0302300,PF3D7_0323400,PF3D7_0324800,PF3D7_0400100,PF3D7_0400900,PF3D7_0401200,PF3D7_0402800,PF3D7_0412400,PF3D7_0412700,PF3D7_0412900,PF3D7_0413100,PF3D7_0425500,PF3D7_0425800,PF3D7_0533100,PF3D7_0600200,PF3D7_0617400,PF3D7_0711700,PF3D7_0712400,PF3D7_0712900,PF3D7_0…	17.1	1.22	1.29	0.0458198	0.642862	1
GO:0051704	multi-organism process	388	66	PF3D7_0101500,PF3D7_0102500,PF3D7_0113800,PF3D7_0200100,PF3D7_0201200,PF3D7_0208900,PF3D7_0222700,PF3D7_0300200,PF3D7_0300400,PF3D7_0302300,PF3D7_0323400,PF3D7_0324800,PF3D7_0400100,PF3D7_0400900,PF3D7_0401200,PF3D7_0402800,PF3D7_0412400,PF3D7_0412700,PF3D7_0412900,PF3D7_0413100,PF3D7_0425500,PF3D7_0425800,PF3D7_0533100,PF3D7_0600200,PF3D7_0617400,PF3D7_0711700,PF3D7_0712400,PF3D7_0712900,PF3D7_0…	17	1.21	1.29	0.0480092	0.642862	1
GO:0042592	homeostatic process	57	13	PF3D7_0107500,PF3D7_0406100,PF3D7_0815000,PF3D7_0918600,PF3D7_1036700,PF3D7_1306600,PF3D7_1311900,PF3D7_1314200,PF3D7_1328800,PF3D7_1341900,PF3D7_1438900,PF3D7_1456800,PF3D7_1464700,	22.8	1.63	1.83	0.0484748	0.642862	1
GO:0015672	monovalent inorganic cation transport	30	8	PF3D7_0221800,PF3D7_0406100,PF3D7_1235200,PF3D7_1303500,PF3D7_1306600,PF3D7_1311900,PF3D7_1456800,PF3D7_1464700,	26.7	1.9	2.24	0.0496709	0.642862	1

## Sheet: GO up
ID	Name	Bgd count	Result count	Result gene list	Pct of bgd	Fold enrichment	Odds ratio	P-value	Benjamini	Bonferroni
GO:0000387	spliceosomal snRNP assembly	4	3	PF3D7_0218500,PF3D7_0409100,PF3D7_1350200,	75	5.69	19.88	0.00820184	0.749383	1
GO:0006468	protein phosphorylation	105	22	PF3D7_0107600,PF3D7_0420100,PF3D7_0424700,PF3D7_0525900,PF3D7_0530500,PF3D7_0610600,PF3D7_0704500,PF3D7_0718100,PF3D7_0724600,PF3D7_0902200,PF3D7_0926300,PF3D7_0928800,PF3D7_1016400,PF3D7_1039000,PF3D7_1106800,PF3D7_1145200,PF3D7_1200800,PF3D7_1316000,PF3D7_1331000,PF3D7_1337800,PF3D7_1356800,PF3D7_1476400,	21	1.59	1.78	0.0165023	0.749383	1
GO:0046395	carboxylic acid catabolic process	5	3	PF3D7_0405700,PF3D7_1308200,PF3D7_1425200,	60	4.56	9.93	0.0185025	0.749383	1
GO:0016054	organic acid catabolic process	5	3	PF3D7_0405700,PF3D7_1308200,PF3D7_1425200,	60	4.56	9.93	0.0185025	0.749383	1
GO:0007165	signal transduction	45	11	PF3D7_0109600,PF3D7_0211200,PF3D7_0530500,PF3D7_0616700,PF3D7_0714400,PF3D7_0724200,PF3D7_1007200,PF3D7_1106800,PF3D7_1438100,PF3D7_1466100,PF3D7_1470500,	24.4	1.86	2.15	0.0282528	0.749383	1
GO:0023052	signaling	45	11	PF3D7_0109600,PF3D7_0211200,PF3D7_0530500,PF3D7_0616700,PF3D7_0714400,PF3D7_0724200,PF3D7_1007200,PF3D7_1106800,PF3D7_1438100,PF3D7_1466100,PF3D7_1470500,	24.4	1.86	2.15	0.0282528	0.749383	1
GO:0009112	nucleobase metabolic process	6	3	PF3D7_0729100,PF3D7_1308200,PF3D7_1344800,	50	3.8	6.62	0.0334183	0.749383	1
GO:0040011	locomotion	41	10	PF3D7_0507500,PF3D7_0616500,PF3D7_0624900,PF3D7_0719500,PF3D7_0909200,PF3D7_1207300,PF3D7_1216500,PF3D7_1242400,PF3D7_1337800,PF3D7_1449000,	24.4	1.85	2.15	0.0361286	0.749383	1
GO:0006796	phosphate-containing compound metabolic process	267	45	PF3D7_0107600,PF3D7_0217100,PF3D7_0314400,PF3D7_0420100,PF3D7_0424700,PF3D7_0511800,PF3D7_0514600,PF3D7_0525900,PF3D7_0530500,PF3D7_0610600,PF3D7_0624000,PF3D7_0704500,PF3D7_0718100,PF3D7_0724600,PF3D7_0818300,PF3D7_0902200,PF3D7_0920800,PF3D7_0926300,PF3D7_0928800,PF3D7_1012300,PF3D7_1016400,PF3D7_1022500,PF3D7_1029600,PF3D7_1039000,PF3D7_1102400,PF3D7_1106800,PF3D7_1138500,PF3D7_1145200,PF3D7_1…	16.9	1.28	1.36	0.0439825	0.749383	1
GO:0000288	nuclear-transcribed mRNA catabolic process, deadenylation-dependent decay	3	2	PF3D7_1124400,PF3D7_1308900,	66.7	5.06	13.23	0.0474069	0.749383	1
GO:0034637	cellular carbohydrate biosynthetic process	3	2	PF3D7_0511800,PF3D7_1213900,	66.7	5.06	13.23	0.0474069	0.749383	1
GO:0007169	transmembrane receptor protein tyrosine kinase signaling pathway	3	2	PF3D7_0530500,PF3D7_1106800,	66.7	5.06	13.23	0.0474069	0.749383	1
GO:0007167	enzyme linked receptor protein signaling pathway	3	2	PF3D7_0530500,PF3D7_1106800,	66.7	5.06	13.23	0.0474069	0.749383	1
GO:0000290	deadenylation-dependent decapping of nuclear-transcribed mRNA	3	2	PF3D7_1124400,PF3D7_1308900,	66.7	5.06	13.23	0.0474069	0.749383	1
GO:0048870	cell motility	21	6	PF3D7_0616500,PF3D7_0624900,PF3D7_0719500,PF3D7_0909200,PF3D7_1207300,PF3D7_1242400,	28.6	2.17	2.65	0.0484167	0.749383	1
GO:0051674	localization of cell	21	6	PF3D7_0616500,PF3D7_0624900,PF3D7_0719500,PF3D7_0909200,PF3D7_1207300,PF3D7_1242400,	28.6	2.17	2.65	0.0484167	0.749383	1
GO:0006793	phosphorus metabolic process	269	45	PF3D7_0107600,PF3D7_0217100,PF3D7_0314400,PF3D7_0420100,PF3D7_0424700,PF3D7_0511800,PF3D7_0514600,PF3D7_0525900,PF3D7_0530500,PF3D7_0610600,PF3D7_0624000,PF3D7_0704500,PF3D7_0718100,PF3D7_0724600,PF3D7_0818300,PF3D7_0902200,PF3D7_0920800,PF3D7_0926300,PF3D7_0928800,PF3D7_1012300,PF3D7_1016400,PF3D7_1022500,PF3D7_1029600,PF3D7_1039000,PF3D7_1102400,PF3D7_1106800,PF3D7_1138500,PF3D7_1145200,PF3D7_1…	16.7	1.27	1.35	0.0490033	0.749383	1

## Sheet: Agilent array data
Agilent array data.
Platform:
GPL15130
AMAID:
Agilent-037237 P.falciparum_Pf3D7v7.1_Transcriptome_apimito
Scan protocol:
Agilent G2600D Microarray Scanner. Images were quantified using Agilent Feature Extraction Software (version 11.5.1.1).
Data processing:
Agilent Feature Extraction Software (v 11.5.1.1) was used for background subtraction.
Gene Selection: all genes or clones on arrays selected.
Control spots were not included.
Empty spots were not included.
(Row) Data Collapse and Retrieval
Row data were retrieved and averaged by : SUID
Selected annotations: SUID
Retrieved log(base 2) (REDsignal/GREENsignal)
Data Filtering Options
Selected Data Filters:
Spot is not flagged by experimenter
Data filters for AGILENT result sets
1: Red Intensity Is Well Above Background (0|1) = 1
2: Green Intensity Is Well Above Background (0|1) = 1
5: Plasmodb ID != NOT_UNIQUE
