# Supplementary material for: Multistage and transmission-blocking targeted antimalarials discovered from the open-source MMV Pandemic Response Box
Source: Nat Commun. 2021 Jan 11;12:269. doi: 10.1038/s41467-020-20629-8 (PMC7801607; doi:10.1038/s41467-020-20629-8)
Supplement: Supplementary file 9 — Source Data [file 41467_2020_20629_MOESM9_ESM.xlsx]

## Sheet: Figure 2
Source Data for Figure 2a
Compound ID	Disease area	Asexual Inhibition (%) @ 2 µM	Final Primary Screen Gametocyte Inhibition (%) @ 5 µM	P. berghei Liver Stage Inhibition (%) @ 5 µM	Location in Supra-Hexagonal Maps
MMV000008	Antibacterials	85.7772	6.0035	14.3175	A1
MMV000028	Antibacterials	23.3515	22.218	66.425	B1
MMV000043	Antibacterials	56.4658	79.6318	38.2	C1
MMV000051	Antibacterials	72.9285	24.2095	92.175	D1
MMV000725	Antibacterials	95.3957	91.6403	42.15	E1
MMV001014	Antibacterials	50.3516	5.75423	28.125	F1
MMV001438	Antibacterials	71.4952	15.7601	0	G1
MMV002169	Antibacterials	40.0644	4.2384	22.945	H1
MMV002224	Antibacterials	25.8841	6.12938	15.975	I1
MMV002260	Antibacterials	48.7785	41.5832	4.19	J1
MMV002287	Antibacterials	42.4872	28.2345	13.8625	K1
MMV002354	Antibacterials	-0.279503	36.1182	0	L1
MMV002459	Antibacterials	-2.54201	6.31612	36.34	M1
MMV002516	Antibacterials	5.57172	10.6903	0	N1
MMV002560	Antibacterials	7.73642	22.6023	34.0175	O1
MMV002612	Antibacterials	30.5643	6.01181	25.55	P1
MMV002665	Antibacterials	23.9566	15.6037	19.7625	Q1
MMV002676	Antibacterials	26.0373	9.33857	33.9625	R1
MMV002722	Antibacterials	48.5731	22.3199	33.21	S1
MMV002740	Antibacterials	8.34598	30.0979	17.0825	T1
MMV003069	Antibacterials	35.2845	28.0576	32	A2
MMV003137	Antibacterials	-1.13863	21.0162	34.02	B2
MMV003249	Antibacterials	38.0989	38.0917	14.3325	C2
MMV011565	Antibacterials	66.929	13.5398	78.575	D2
MMV020752	Antibacterials	82.9274	20.9433	0	E2
MMV021759	Antibacterials	47.8313	4.24898	48.9	F2
MMV030787	Antibacterials	49.5755	43.7044	52.55	G2
MMV046261	Antibacterials	13.051	0	26.2	H2
MMV093250	Antibacterials	75.641	1.7696	37.1	I2
MMV099714	Antibacterials	77.4186	59.6661	28.395	J2
MMV102270	Antibacterials	44.1744	17.6958	58.35	K2
MMV102833	Antibacterials	73.5882	13.8859	11.04	L2
MMV108465	Antibacterials	18.3126	62.4226	43.225	M2
MMV1229204	Antibacterials	4.95124	0	21.8975	N2
MMV1230557	Antibacterials	6.58071	0	12.6425	O2
MMV124656	Antibacterials	33.9643	70.4899	0	P2
MMV1341773	Antibacterials	6.30121	16.87	17.95	Q2
MMV141011	Antibacterials	9.26944	30.2003	0	R2
MMV1480967	Antibacterials	20.8495	16.8942	15.05	S2
MMV1483032	Antibacterials	29.9102	16.9071	34.475	T2
MMV1505642	Antibacterials	6.7512	0	38	A3
MMV1549626	Antibacterials	17.3231	45.0786	18.7553	B3
MMV1578554	Antibacterials	42.2211	11.4294	35.755	C3
MMV1578555	Antibacterials	35.1438	91.5971	3.8875	D3
MMV1578556	Antibacterials	7.00693	0	29.2075	E3
MMV1578557	Antibacterials	6.39766	0	17.0425	F3
MMV1578558	Antibacterials	29.0549	17.4672	39.9	G3
MMV1578559	Antibacterials	20.0369	20.2661	11.5475	H3
MMV1578561	Antibacterials	22.4071	0	72.45	I3
MMV1578562	Antibacterials	43.5907	6.95039	25.675	J3
MMV1578563	Antibacterials	7.60363	18.3447	7.99	K3
MMV1578564	Antibacterials	54.5119	17.7992	8.75325	L3
MMV1578565	Antibacterials	14.2081	6.78654	40.1925	M3
MMV1578566	Antibacterials	6.88534	2.44349	0	N3
MMV1578568	Antibacterials	12.4598	28.3642	23.655	O3
MMV1578569	Antibacterials	10.8025	0	0	P3
MMV1578570	Antibacterials	68.6542	91.0218	0	Q3
MMV1578571	Antibacterials	-1.08303	0	51.45	R3
MMV1578572	Antibacterials	-4.54758	28.9431	9.85	S3
MMV1578573	Antibacterials	0.401085	0	31.1175	T3
MMV1578574	Antibacterials	72.0886	0	0	A4
MMV1578575	Antibacterials	1.3751	1.99873	36.1925	B4
MMV1578576	Antibacterials	37.0971	21.785	0	C4
MMV1578577	Antibacterials	34.9661	12.5116	11.725	D4
MMV1578578	Antibacterials	52.7951	0	53.775	E4
MMV1578579	Antibacterials	1.424	3.84947	30.025	F4
MMV1578842	Antibacterials	18.5626	19.2602	61.95	G4
MMV1578884	Antibacterials	42.9065	12.3748	74.675	H4
MMV1578885	Antibacterials	36.9573	4.31686	33.115	I4
MMV1578886	Antibacterials	5.52145	11.2969	0	J4
MMV1578889	Antibacterials	4.50823	6.61107	0	K4
MMV1578890	Antibacterials	8.89213	0	0.5625	L4
MMV1578891	Antibacterials	29.5122	25.3631	2.8225	M4
MMV1578897	Antibacterials	57.7464	4.69869	78.45	N4
MMV1578898	Antibacterials	6.15585	8.21096	29.34	O4
MMV1578899	Antibacterials	8.06483	4.24448	0	P4
MMV1578925	Antibacterials	-4.14293	35.2817	7.015	Q4
MMV1579354	Antibacterials	16.6048	0.86405	19.1	R4
MMV1579775	Antibacterials	6.61705	6.40399	20.275	S4
MMV1579776	Antibacterials	3.14992	7.57357	19.325	T4
MMV1579777	Antibacterials	38.7205	21.313	19.1325	A5
MMV1579778	Antibacterials	34.3701	77.2802	36.55	B5
MMV1579779	Antibacterials	20.6337	50.0326	11.775	C5
MMV1579780	Antibacterials	45.544	0	17.105	D5
MMV1579781	Antibacterials	35.4983	11.5131	8.735	E5
MMV1579782	Antibacterials	35.2579	21.6202	4.18525	F5
MMV1579783	Antibacterials	14.9335	21.9034	0	G5
MMV1579784	Antibacterials	-5.74021	5.83729	0	H5
MMV1579785	Antibacterials	8.97737	14.46	14.585	I5
MMV1579786	Antibacterials	-16.3692	23.9048	7.0975	J5
MMV1579787	Antibacterials	30.7188	19.841	27.3108	K5
MMV1579788	Antibacterials	13.065	15.2289	11.1525	L5
MMV1579844	Antibacterials	11.1183	11.427	0	M5
MMV1579845	Antibacterials	-14.1635	24.3004	0	N5
MMV1579846	Antibacterials	43.4391	0	81.575	O5
MMV1579847	Antibacterials	44.2884	36.6476	20.4175	P5
MMV1579849	Antibacterials	10.1331	14.2831	26.4	Q1
MMV1579850	Antibacterials	36.1959	10.3445	0	R5
MMV1579878	Antibacterials	-19.4753	18.2556	0	S5
MMV1580173	Antibacterials	40.7582	0	69.125	T5
MMV1580839	Antibacterials	26.6712	55.4765	23.565	A6
MMV1580840	Antibacterials	19.9364	0	11.7607	B6
MMV1580841	Antibacterials	-17.5135	27.0668	0	C6
MMV1580842	Antibacterials	27.6616	1.66537	45.725	D6
MMV1580843	Antibacterials	57.0262	80.9648	33.3225	E6
MMV1580844	Antibacterials	51.1279	9.40849	70.225	F6
MMV1580845	Antibacterials	24.5905	0	0.6	G6
MMV1580846	Antibacterials	58.0886	62.7513	19.85	H6
MMV1580847	Antibacterials	72.8905	63.4148	37.6525	I6
MMV1580848	Antibacterials	29.7186	0	53.1	J6
MMV1580849	Antibacterials	29.056	29.7093	68.425	K6
MMV1580850	Antibacterials	9.5922	43.7089	6.9	L6
MMV1580851	Antibacterials	2.7502	0	15.25	M6
MMV1580852	Antibacterials	42.9948	12.2798	40.025	N6
MMV1580853	Antibacterials	54.0457	62.4135	15.425	O6
MMV1580854	Antibacterials	8.28422	0	18.65	P6
MMV1580855	Antibacterials	49.768	30.7093	8.535	Q2
MMV1581545	Antibacterials	30.514	6.18648	0	R6
MMV1581546	Antibacterials	1.55815	4.14199	39.9303	S6
MMV1581547	Antibacterials	18.258	0	39.75	T6
MMV1581548	Antibacterials	21.3897	41.8152	26.2	A7
MMV1581549	Antibacterials	66.0413	0	76.925	B7
MMV1581550	Antibacterials	91.1502	18.683	31.65	C7
MMV1581551	Antibacterials	3.14136	50.3268	7.025	D7
MMV1581552	Antibacterials	6.30112	8.98478	17.875	E7
MMV1581553	Antibacterials	-3.0575	26.0109	24.34	F7
MMV1581554	Antibacterials	91.0048	19.741	43.9	G7
MMV1581555	Antibacterials	-7.12851	0	0	H7
MMV1581556	Antibacterials	16.9173	19.1008	21.87	I7
MMV1581557	Antibacterials	1.01035	12.0006	5.96525	J7
MMV1581558	Antibacterials	79.2578	90.8379	73.275	K7
MMV1581559	Antibacterials	85.1556	22.5252	0	L7
MMV1582382	Antibacterials	5.76598	0.677813	5.53075	M7
MMV1582487	Antibacterials	17.7968	10.2425	24.2927	N7
MMV1582488	Antibacterials	19.4162	10.9586	2.3675	O7
MMV1582489	Antibacterials	22.2571	11.453	18.3	P7
MMV1582490	Antibacterials	16.6512	0	7.3	Q3
MMV1582491	Antibacterials	7.54216	8.01519	0	R7
MMV1582492	Antibacterials	15.266	0	31.85	S7
MMV1582493	Antibacterials	-8.7445	30.4557	19.7925	T7
MMV1582494	Antibacterials	-13.1317	19.6548	31.1775	A8
MMV1582495	Antibacterials	15.266	73.2968	0	B8
MMV1582496	Antibacterials	56.1096	52.4613	22.275	C8
MMV1582497	Antibacterials	17.9619	82.7587	32.45	D8
MMV1582498	Antibacterials	-9.35822	33.8045	25.622	E8
MMV1593531	Antibacterials	39.4942	13.8049	44.3	F8
MMV1593532	Antibacterials	22.5612	0.604138	0	G8
MMV1593533	Antibacterials	-2.36606	27.6602	63.875	H8
MMV1593534	Antibacterials	-11.194	30.1677	41.2575	I8
MMV1593535	Antibacterials	-7.3187	15.3944	42.425	J8
MMV1593537	Antibacterials	73.9612	0	27.7425	K8
MMV1593538	Antibacterials	12.3341	9.64001	19.95	L8
MMV1593539	Antibacterials	61.5042	27.984	0	M8
MMV1593540	Antibacterials	78.3409	30.9179	2.8375	N8
MMV1593541	Antibacterials	82.9512	98.571	13.6	O8
MMV1593542	Antibacterials	18.9162	0	7.88825	P8
MMV1613559	Antibacterials	20.8024	25.7736	12.4	Q4
MMV1613560	Antibacterials	30.7765	1.87298	12.2425	R8
MMV1613562	Antibacterials	30.666	1.51551	25.3	S8
MMV1613563	Antibacterials	12.9693	6.67573	56.525	T8
MMV1633674	Antibacterials	68.8063	7.82593	52.95	A9
MMV1633675	Antibacterials	26.0116	12.4362	38.55	B9
MMV1633965	Antibacterials	8.56372	23.0118	46.8	C9
MMV1633966	Antibacterials	11.8855	31.2065	24.0675	D9
MMV1633967	Antibacterials	37.6655	74.9507	55.5	E9
MMV1633970	Antibacterials	0.633041	12.3702	29.4075	F9
MMV1634383	Antibacterials	-6.83644	23.6894	10.65	G9
MMV1634384	Antibacterials	0.194259	9.1631	69.225	H9
MMV1634387	Antibacterials	4.78075	0	3.4	I9
MMV1634390	Antibacterials	0.638242	27.4333	25.875	J9
MMV1634391	Antibacterials	68.7302	67.0943	85.825	K9
MMV1634399	Antibacterials	75.9473	93.2322	26.99	L9
MMV1634402	Antibacterials	76.759	78.2457	35.9	M9
MMV1634403	Antibacterials	0.686502	39.1331	9.05	N9
MMV1634557	Antibacterials	-1.81662	13.3389	25.5	O9
MMV1663457	Antibacterials	6.84901	8.64796	25.3775	P9
MMV1782140	Antibacterials	23.0554	1.27443	63.4	Q1
MMV1782215	Antibacterials	34.738	30.6087	9.621	R9
MMV1782402	Antibacterials	33.5964	85.0955	37.0225	S9
MMV1782403	Antibacterials	46.0013	36.737	4.975	T9
MMV1782411	Antibacterials	29.0559	9.7908	29.265	A10
MMV233495	Antibacterials	55.0318	47.3263	27.5825	B10
MMV292173	Antibacterials	29.1444	13.1932	0	C10
MMV303733	Antibacterials	81.6169	50.77	21.7375	D10
MMV374187	Antibacterials	20.2525	10.6156	0	E10
MMV422940	Antibacterials	3.798	26.7061	45.425	F10
MMV452821	Antibacterials	33.3549	22.8977	21.05	G10
MMV508427	Antibacterials	5.85122	0.0830841	42.05	H10
MMV565773	Antibacterials	71.787	40.5803	12.39	I10
MMV637659	Antibacterials	69.7197	11.7141	17.1	J10
MMV637945	Antibacterials	11.1672	0	20.34	K10
MMV687273	Antibacterials	11.6535	90.789	21.795	L10
MMV687696	Antibacterials	31.6555	0	72.125	M10
MMV687800	Antibacterials	82.2343	15.9521	59.4	N10
MMV687801	Antibacterials	42.9188	25.0391	32.9	O10
MMV688755	Antibacterials	0.353539	3.31596	31.4625	P10
MMV688756	Antibacterials	37.0714	0	50.25	Q2
MMV689758	Antibacterials	82.9105	49.3336	31.125	R10
MMV811071	Antibacterials	9.84101	10.0794	16.4925	S10
MMV831201	Antibacterials	37.2111	34.6365	32.08	T10
MMV975972	Antibacterials	31.4654	78.8081	23.995	A11
MMV000059	Antifungals	-3.00924	9.2829	4.6525	B11
MMV002337	Antifungals	-1.25116	0	19.2	C11
MMV002350	Antifungals	36.7728	43.8054	22.07	D11
MMV002565	Antifungals	8.20931	11.7697	9.8425	E11
MMV002731	Antifungals	9.79592	58.1831	14.155	F11
MMV003143	Antifungals	-7.16324	11.8087	0	G11
MMV004508	Antifungals	-11.0332	0	7.9	H11
MMV1009286	Antifungals	2.15246	0	23.7052	I11
MMV1578560	Antifungals	1.40208	93.6217	20.2335	J11
MMV1634358	Antifungals	89.5613	4.53038	40.525	K11
MMV1634359	Antifungals	-1.70942	0	29.125	L11
MMV1634360	Antifungals	22.0275	8.86356	14.075	M11
MMV1634361	Antifungals	31.2981	26.5003	15.8175	N11
MMV1634362	Antifungals	-2.0498	14.9651	0	O11
MMV1634363	Antifungals	2.75549	0	23.6	P11
MMV1634386	Antifungals	7.20162	25.9076	40.025	Q3
MMV1634491	Antifungals	56.2461	99.774	26.715	R11
MMV1634492	Antifungals	94.0557	81.4196	53.2025	S11
MMV1634493	Antifungals	11.5352	0	57.65	T11
MMV1634494	Antifungals	0.721309	23.2706	29.645	A12
MMV1645051	Antifungals	27.618	57.0356	15.9	B12
MMV1782108	Antifungals	84.7507	10.3621	40.7303	C12
MMV1782109	Antifungals	23.0217	32.5936	21.825	D12
MMV1782110	Antifungals	-4.0652	0	43.85	E12
MMV1782212	Antifungals	-6.14486	0	15.6375	F12
MMV1782216	Antifungals	1.93272	6.50616	32.41	G12
MMV1782217	Antifungals	-0.00494146	66.2061	43.525	H12
MMV1782218	Antifungals	1.37261	13.3707	36.75	I12
MMV1782221	Antifungals	9.38848	7.59292	19.11	J12
MMV1782223	Antifungals	-4.47519	0	26.09	K12
MMV1782224	Antifungals	48.6562	16.446	24.01	L12
MMV1782225	Antifungals	2.42045	5.20261	24.125	M12
MMV1782226	Antifungals	0.632903	0	7.875	N12
MMV1782227	Antifungals	3.72561	0	5.185	O12
MMV1782351	Antifungals	-12.6358	0	11.405	P12
MMV1782354	Antifungals	2.17659	5.39502	58.775	Q4
MMV1782387	Antifungals	-2.02567	0	3.065	R12
MMV1782388	Antifungals	-10.3471	8.84444	18.415	S12
MMV1782389	Antifungals	-9.09556	3.75087	15.4585	T12
MMV344625	Antifungals	6.96309	0	30.8	A13
MMV396785	Antifungals	92.0832	100.126	73.975	B13
MMV637104	Antifungals	-5.02997	8.91232	10.175	C13
MMV637528	Antifungals	10.1282	1.5495	46.4175	D13
MMV637533	Antifungals	2.91629	0	16.375	E13
MMV640014	Antifungals	-5.87687	0	18.6125	F13
MMV689401	Antifungals	18.7847	3.98	34.69	G13
MMV001726	Antivirals	83.2816	6.89655	19.27	H13
MMV001761	Antivirals	6.20066	0.568081	7.49	I13
MMV001793	Antivirals	33.2774	0	13.3818	J13
MMV001961	Antivirals	21.3189	15.6946	26.6975	K13
MMV002015	Antivirals	11.9325	61.0438	22.8803	L13
MMV002505	Antivirals	26.1523	44.1746	23.0175	M13
MMV002780	Antivirals	42.5803	9.41968	19.025	N13
MMV003291	Antivirals	50.7213	45.6213	0	O13
MMV003297	Antivirals	15.1332	0	15.25	P13
MMV003738	Antivirals	28.2961	12.0296	29.1375	Q1
MMV003820	Antivirals	-11.158	0	26.625	R13
MMV009948	Antivirals	60.6061	0	8.45	S13
MMV010036	Antivirals	62.1832	34.3785	72.775	T13
MMV018362	Antivirals	26.9692	0	38.4925	A14
MMV019724	Antivirals	70.546	60.5584	52.7	B14
MMV056052	Antivirals	4.79785	8.29808	0	C14
MMV098836	Antivirals	45.4336	62.1611	48.9	D14
MMV1006203	Antivirals	-2.86394	85.4416	30.35	E14
MMV1165877	Antivirals	37.1005	10.8367	26.01	F14
MMV1174026	Antivirals	-4.84425	89.2913	54.4	G14
MMV1557856	Antivirals	75.749	76.8602	37.5375	H14
MMV1580478	Antivirals	-36.4816	17.6919	9.325	I14
MMV1580480	Antivirals	24.2602	4.93257	9.8275	J14
MMV1580482	Antivirals	66.0485	65.5074	33.2	K14
MMV1580483	Antivirals	68.1253	92.0416	64.6	L14
MMV1580484	Antivirals	-1.68643	14.0923	27.025	M14
MMV1580485	Antivirals	21.2088	0	33.1675	N14
MMV1580486	Antivirals	-8.09682	39.1132	24.8025	O14
MMV1580487	Antivirals	18.8153	14.4684	13.715	P14
MMV1580488	Antivirals	68.5616	81.4339	24.475	Q2
MMV1580489	Antivirals	21.8136	43.99	6.025	R14
MMV1580490	Antivirals	13.7495	14.794	25.63	S14
MMV1580491	Antivirals	16.2579	17.2696	0	T14
MMV1580492	Antivirals	78.3818	84.6759	21.6425	A15
MMV1580493	Antivirals	13.8868	0	16.21	B15
MMV1580494	Antivirals	49.0884	10.7026	6.725	C15
MMV1580495	Antivirals	61.6847	12.518	0	D15
MMV1580496	Antivirals	73.4927	91.1905	63.5	E15
MMV1580497	Antivirals	36.602	8.1419	0	F15
MMV1580498	Antivirals	24.1555	6.33545	39.5325	G15
MMV1580499	Antivirals	22.5623	6.81612	0	H15
MMV1580500	Antivirals	20.3063	21.5777	29.3475	I15
MMV1580501	Antivirals	-0.101876	17.0653	31.6345	J15
MMV1580502	Antivirals	16.6514	31.0203	1.455	K15
MMV1580503	Antivirals	-13.1446	24.1945	27.4	L15
MMV1580504	Antivirals	18.5762	0	25.2175	M15
MMV1580505	Antivirals	62.9223	0	33.45	N15
MMV1580794	Antivirals	31.7096	2.47576	5.8	O15
MMV1580796	Antivirals	10.8776	0	62.775	P15
MMV1580797	Antivirals	15.2515	32.2362	36.65	Q3
MMV1580798	Antivirals	-9.7459	23.5876	8.835	R15
MMV1580799	Antivirals	35.6902	11.6087	8.2125	S15
MMV1580800	Antivirals	-2.84837	53.8662	12.39	T15
MMV1580801	Antivirals	37.5934	13.3351	24.5075	A16
MMV1581029	Antivirals	3.71931	2.92847	6.7325	B16
MMV1581030	Antivirals	10.6533	17.2578	3.1835	C16
MMV1581031	Antivirals	2.29229	6.99301	1.85	D16
MMV1581032	Antivirals	30.9572	0	17.975	E16
MMV1581033	Antivirals	28.7876	3.43894	21.275	F16
MMV1581034	Antivirals	15.931	0	13.1325	G16
MMV1581035	Antivirals	1.16214	30.4278	20.875	H16
MMV1581036	Antivirals	13.7495	23.5706	4.88	I16
MMV1581377	Antivirals	43.0807	4.52969	27.3925	J16
MMV1581378	Antivirals	29.7916	2.64572	6.975	K16
MMV1593511	Antivirals	31.035	2.25402	24.39	L16
MMV1593513	Antivirals	38.3514	3.20094	0	M16
MMV1593514	Antivirals	33.7936	24.1479	19.83	N16
MMV1593515	Antivirals	42.5859	33.0303	33.55	O16
MMV1593516	Antivirals	11.9307	2.93394	34	P16
MMV1593517	Antivirals	-23.5261	0	11.55	Q4
MMV1593519	Antivirals	14.8165	7.83982	12.7	R16
MMV1593520	Antivirals	-15.7224	16.7778	0	S16
MMV1593521	Antivirals	66.8067	14.0064	12.54	T16
MMV1593544	Antivirals	22.1385	22.702	18.675	A17
MMV1633677	Antivirals	-4.76085	14.1727	6.6575	B17
MMV1633678	Antivirals	14.3379	26.0684	60.775	C17
MMV1633962	Antivirals	10.6113	15.2502	17.175	D17
MMV1633963	Antivirals	30.6973	2.01649	28.95	E17
MMV1633964	Antivirals	16.9157	2.4758	20.165	F17
MMV1633968	Antivirals	19.9747	7.65316	53.1	G17
MMV1633969	Antivirals	33.6944	0	21.965	H17
MMV1634071	Antivirals	84.1118	23.3135	27.3025	I17
MMV1634385	Antivirals	10.319	19.1873	20.545	J17
MMV1634388	Antivirals	28.7983	14.3273	20.5375	K17
MMV1634389	Antivirals	2.26427	20.932	0	L17
MMV1634392	Antivirals	36.8177	22.1424	0	M17
MMV1634393	Antivirals	32.6518	21.2967	2.01	N17
MMV1634394	Antivirals	9.69019	0	17.77	O17
MMV1634395	Antivirals	26.8877	2.83226	12.7	P17
MMV1634396	Antivirals	14.7092	6.18448	16.8835	Q1
MMV1634397	Antivirals	79.0572	10.9717	19.625	R17
MMV1634398	Antivirals	18.6983	1.60069	11.295	S17
MMV1634401	Antivirals	8.27993	10.9853	11.5875	T17
MMV1634404	Antivirals	28.133	13.7707	9.76075	A18
MMV1634556	Antivirals	40.0915	13.079	28.7025	B18
MMV1645152	Antivirals	18.2444	21.0476	0	C18
MMV1782097	Antivirals	54.8473	20.0564	13.984	D18
MMV1782098	Antivirals	18.4564	1.80383	10.86	E18
MMV1782101	Antivirals	10.1165	0	43.8075	F18
MMV1782102	Antivirals	-22.0287	6.63596	21.0175	G18
MMV1782103	Antivirals	28.2765	5.85394	7.5375	H18
MMV1782104	Antivirals	11.6823	19.7716	14.705	I18
MMV1782105	Antivirals	-5.5948	7.95583	0	J18
MMV1782106	Antivirals	-8.67108	16.286	17.75	K18
MMV1782107	Antivirals	-152.161	0	0	L18
MMV1782111	Antivirals	9.35934	14.8913	10.3075	M18
MMV1782112	Antivirals	43.3309	12.7273	9.24	N18
MMV1782113	Antivirals	17.9603	6.87071	0	O18
MMV1782114	Antivirals	4.37343	4.75267	26.8	P18
MMV1782115	Antivirals	38.2699	0	0	Q2
MMV1782208	Antivirals	-15.6308	14.48	7.8925	R18
MMV1782209	Antivirals	29.2089	26.4244	15.115	S18
MMV1782210	Antivirals	6.02116	7.41766	9.21	T18
MMV1782211	Antivirals	21.7946	83.1972	29.05	A19
MMV1782213	Antivirals	3.70512	20.4737	27.6125	B19
MMV1782214	Antivirals	59.7337	32.0084	42.225	C19
MMV1782220	Antivirals	37.1915	13.5912	47.3	D19
MMV1782222	Antivirals	0.489193	30.0707	38.625	E19
MMV1782349	Antivirals	12.665	32.2303	33.8095	F19
MMV1782350	Antivirals	25.5691	32.2282	20.3725	G19
MMV1782352	Antivirals	11.269	25.8014	13.6	H19
MMV1782353	Antivirals	55.1763	51.44	36.005	I19
MMV1782355	Antivirals	2.83253	24.3024	27.74	J19
MMV1782386	Antivirals	16.7737	30.7088	24.575	K19
MMV1782412	Antivirals	-5.36205	13.9735	48.45	L19
MMV180402	Antivirals	76.0561	18.1058	9.475	M19
MMV214956	Antivirals	24.0653	43.5322	20.75	N19
MMV218827	Antivirals	70.5161	29.2543	35.4	O19
MMV247764	Antivirals	7.73642	5.7616	0	P19
MMV251679	Antivirals	28.2108	0	0	Q3
MMV275100	Antivirals	32.9834	17.6641	14.265	R19
MMV394033	Antivirals	76.8047	97.0004	0	S19
MMV596723	Antivirals	24.8047	10.434	34.235	T19
MMV614278	Antivirals	6.11354	19.9544	20.2325	A20
MMV617332	Antivirals	29.6576	0	0	B20
MMV637306	Antivirals	47.1484	4.94872	18.825	C20
MMV637413	Antivirals	67.3424	35.7861	75.95	D20
MMV637855	Antivirals	15.8413	24.9506	0	E20
MMV637879	Antivirals	40.0063	19.6121	26.55	F20
MMV638198	Antivirals	36.2143	19.2734	57	G20
MMV639951	Antivirals	26.6338	37.2162	0.0625	H20
MMV642550	Antivirals	80.0422	65.501	20.5575	I20
MMV658803	Antivirals	51.2075	31.8331	60.725	J20
MMV687798	Antivirals	15.4947	17.995	11.55	K20
MMV688991	Antivirals	14.2157	28.4906	65.925	L20
MMV690467	Antivirals	44.5909	35.5808	0	M20
MMV690480	Antivirals	-2.67599	29.654	17.7575	N20
MMV690540	Antivirals	6.53237	16.6382	5.435	O20
MMV690547	Antivirals	58.0302	14.8041	18.34	P20
MMV690555	Antivirals	19.643	21.3473	17.5625	Q4
MMV690621	Antivirals	20.5702	6.94571	2.2225	R20
MMV690653	Antivirals	22.8978	6.88863	21.25	S20
MMV690706	Antivirals	28.1244	28.1817	35.5025	T20

## Sheet: Figure 3 & Table S2
Source Data for Figure 3b and Table S2
	MMV1557856					MMV1580483
	B1	B2	B3	Average	SEM	B1	B2	B3	Average	SEM
ABS PfNF54	0.936	1.04		0.988	0.055	5.18	2.818		3.998	0.799
ABS PfDd2	0.236	0.236		0.236	0	0.63	0.794	0.903	0.775667	0.079
Pf stg IV/V gc	0.1365	0.1356	0.1336	0.135233	0.001	0.2351	0.2361	0.2379	0.236367	0.001
Pb liver stage	0.117	0.139		0.128	0.011	1.02	1.09		1.055	0.035
CC50 HepG2	>5	>5	>5	>5		>5	>5	>5	>5
% viability CHO (20 µM)	110.81	123.62		117.215	6.4	64.69	87.09		75.89	11.2

## Sheet: Figure 5
Source Data for Figure 5b								Source Data for Figure 5c
Name	Male Gamete Formation Inhibition (%)							Compound	Number of reps.	Sample size	%TRA
	B1	B2	B3	Average	SD	SEM					B1	B2	B3	B4	B5	Average	SD	SEM
MMV687273	52.63	86.6667	100	79.7656	24.4274	14.1032		MMV000043	4	80	57.3333	95.3542	66.3411	89	0	77.0072	15.6626	9.04281
MMV1633967	14.04	11.1111	0	8.3837	2.07104	1.19571		MMV1006203	4	103	94.4359	47.8261	100	85.5117	0	81.9434	20.3643	11.7574
MMV1580843	70.18	17.7778	86.3636	58.1071	35.8514	20.6988		MMV1174026	5	94	77.1429	72.3577	66.7355	92.5466	87	79.1565	9.43794	4.71897
MMV1580853	96.49	100	95.4545	97.3148	2.38235	1.37545		MMV1557856	4	80	93.1868	61.9565	89.7959	78.7234	0	80.9157	12.1829	7.03382
MMV1581558	78.95	28.8889	95.4545	67.7645	34.6639	20.0132		MMV1578570	4	68	76.2963	87.9925	92.4731	66.6667	0	80.8571	10.0997	5.83106
MMV1578570	73.68	97.7778	92.236	87.8979	12.621	7.28675		MMV1580483	3	54	73.4024	56.3492	100	0	0	76.5839	17.9618	12.7009
MMV1582495	78.95	82.2222	47.8261	69.6661	18.9846	13.4242		MMV1580488	3	50	90.6299	98.6842	83.1267	0	0	90.8136	6.35265	4.492
MMV000725	22.81	95.5556	57.971	58.7789	36.3795	21.0037		MMV1580843	3	40	77.4739	90.7895	72.5673	0	0	80.2769	7.69869	5.44379
MMV1634399	47.37	46.6667		47.0183	0.497332	0.351667		MMV1580853	4	98	92.6627	44.2029	74.026	27.2116	0	59.5258	25.4328	14.6836
MMV000043	42.11	57.7778		49.9439	11.0788	7.83389		MMV1581558	3	42	99.1955	60.9211	86.7769	0	0	82.2978	15.9432	11.2736
MMV1634492	85.96	66.6667	90.9091	81.1786	12.809	7.39527		MMV1582495	4	54	88.5714	97.2125	79.2115	81	0	86.4989	7.11376	4.10713
MMV1634491	91.23	84.4444	61.1111	78.9285	15.7989	9.12151		MMV1634399	4	56	94.6667	90.2439	66.4875	70	0	80.3495	12.2694	7.08372
MMV396785	96.49	86.6667	100	94.3856	6.91129	3.99024		MMV1634491	3	55	65.1549	70.3947	87	0	0	74.1832	9.31189	6.5845
MMV394033	89.47	66.6667	72.7273	76.288	11.8113	6.81926		MMV1634492	2	27	98.0334	94.7368	0	0	0	96.3851	1.64829	1.64829
MMV1557856	75.44	66.6667	79.7101	73.9389	6.65004	3.8394		MMV394033	4	98	85.6923	81.25	71.8045	76.4009	0	78.7869	5.20092	3.00275
MMV1174026	49.12	31.1111	47.8261	42.6857	10.0448	5.79935		MMV396785	4	71	100	56.1594	84.6939	30.8511	0	67.9261	26.5655	15.3376
MMV1580488	92.98	97.7778	90.9091	93.889	3.5234	2.03424		MMV687273	3	43	80.2587	80.2632	66	0	0	75.5073	6.72266	4.75364
MMV1580483	84.21	100	100	94.7367	9.11636	5.26333
MMV1006203	85.96	35.5556		60.7578	35.6413	25.2022

## Sheet: Figure 6
Source Data for Figure 6a																						Source Data for Figure 6b
	Gametocyte Viability (%)																					Antibody used	Biological & technical replicates	Sample treatment (UT=untreated)	Integrated Density Unit				Avg Integrated Denisty
Concentration (nM)	Asexual parasites							Early gametocytes							Late gametocytes							H3Core	rep1.1	UT	540318			H3core
	B1	B2	B3	Average	SD	SEM		B1	B2	B3	Average	SD	SEM		B1	B2	B3	Average	SD	SEM			rep1.2	UT	616776			UT	568327
50000	0	0	0	0	0	0																	rep1.3	UT	528559			ML324	593667
25000	0	0	0	0	0	0																	rep2.1	UT	569016
12500	0	0	0	0	0	0																	rep2.2	UT	442706			H3K9me3
10000								10	11	10	10.3333	0.57735	0.333333		5.7	2.7	4.9	4.43333	1.55349	0.896908			rep2.3	UT	547751			UT	590429
6250	0	0	0	0	0	0																	rep3.1	UT	613464			ML324	831404
3400								15	13	16	14.6667	1.52753	0.881917		0.9	3.1	3.7	2.56667	1.47422	0.851143			rep3.2	UT	596091
3125	18.7472	7.84593	17.984	14.8591	6.08552	3.51347																	rep3.3	UT	660264			H3K9ac
1562.5	77.3214	66.512	56.0372	66.6235	10.6426	6.14449																	rep1.1	ML324	659973			UT	534417
1100								16	16	18	16.6667	1.1547	0.666667		4.2	7.9	2.8	4.96667	2.63502	1.52133			rep1.2	ML324	622757			ML324	546368
781.25	86.7114	79.0756	68.1771	77.988	9.31485	5.37793																	rep1.3	ML324	699356
390.625	87.1958	90.7089	77.3552	85.0866	6.9222	3.99653																	rep2.1	ML324	617684
370								37	35	46	39.3333	5.85947	3.38296		26.9	23.4	29.6	26.6333	3.10859	1.79475			rep2.2	ML324	581047		Western Dot Blot of untreated or treated (ML324) P. falciparum gametocytes and probed with antibodies against H3core, H3k9me3 and H3K9ac
195.312	97.0134	95.2318	75.7031	89.3161	11.8228	6.82592																	rep2.3	ML324	653865
120								66	66	76	69.3333	5.7735	3.33333		28.8	26.3	33.7	29.6	3.76431	2.17332			rep3.1	ML324	491805
97.6562	90.7368	96.0383	87.9195	91.5649	4.12229	2.38001																	rep3.2	ML324	446971
48.8281	94.0981	93.16	80.9986	89.4189	7.30725	4.21885																	rep3.3	ML324	569548
41								63	73	77	71	7.2111	4.16333		66.5	63.8	70.1	66.8	3.1607	1.82483
31								90	98	91	93	4.3589	2.51661		89.5	85.1	84.7	86.4333	2.66333	1.53768
24.4141	95.2645	96.1695	87.8693	93.1011	4.5534	2.62891																H3K9me3	rep1.1	UT	612600
12.207	94.5105	95.8701	83.3566	91.2457	6.86593	3.96404																	rep1.2	UT	663627
6.10352	91.4094	94.98	86.2492	90.8795	4.38944	2.53425																	rep1.3	UT	445419
4.5								100	100	100	100	0	0		84.9	93.5	91.7	90.0333	4.53578	2.61874			rep2.1	UT	600251
3.05176	93.3493	95.8398	84.6943	91.2945	5.84999	3.3775																	rep2.2	UT	653239
1.52588	94.823	95.324	84.1416	91.4295	6.31651	3.64684																	rep2.3	UT	562410
1.5								100	100	100	100	0	0		89.7	85.8	94.6	90.0333	4.40946	2.5458			rep3.1	UT	639902
0.762939																							rep3.2	UT	580478
0.508								100	100	100	100	0	0		88.4	97	99.7	95.0333	5.90113	3.40702			rep3.3	UT	555938
0.38147																							rep1.1	ML324	803317
0.169								100	100	100	100	0	0		95.9	95.7	94.1	95.2333	0.986577	0.5696			rep1.2	ML324	1073888
																							rep1.3	ML324	820766
																							rep2.1	ML324	1070423
																							rep2.2	ML324	779799
																							rep2.3	ML324	866498
																							rep3.1	ML324	711775
																							rep3.2	ML324	850600
																							rep3.3	ML324	505567
																						H3K9ac	rep1.1	UT	497151
																							rep1.2	UT	354367
																							rep1.3	UT	444792
																							rep2.1	UT	602318
																							rep2.2	UT	798373
																							rep2.3	UT	528305
																							rep3.1	UT	552409
																							rep3.2	UT	551474
																							rep3.3	UT	480565
																							rep1.1	ML324	400618
																							rep1.2	ML324	478898
																							rep1.3	ML324	500633
																							rep2.1	ML324	572049
																							rep2.2	ML324	558452
																							rep2.3	ML324	622590
																							rep3.1	ML324	566970
																							rep3.2	ML324	713852
																							rep3.3	ML324	503250

## Sheet: Figure 7
Source Data for Figure 7a																						Source Data for Figure 7b							Source Data for Figure 7c
Concentration (nM)	Gametocyte Viability (%)																					Time (h)	IC50 Values (nM)						Name	Gametocyte Inhibition (%)
	Asexual parasites							Early gametocytes							Late gametocytes								B1	B2	B3	Average	SEM			B1	B2	B3	Average	SEM
	B1	B2	B3	Average	SD	SEM		B1	B2	B3	Average	SD	SEM		B1	B2	B3	Average	SD	SEM		12	120.9	112.6	125.4	119.633	3.74893		MMV687273	87.1794	86.6526	91.6326	88.4882	1.57952
100000	0	0	0	0	0	0																24	120.1	100.6	129.2	116.633	8.4361		MMV180402	16.1716	16.4512	20.1872	17.6034	1.29444
50000	0	0.560285	2.09271	0.884332	1.08333	0.625464																48	111.8	102.6	103.8	106.067	2.88752		MMV687801	26.0181	21.6216	30.4064	26.0154	2.53595
25000	0	0	0.70785	0.23595	0.408677	0.23595																							MMV687801.HCl	89.6025	88.5773	90.814	89.6646	0.646432
12500	0	0	0	0	0	0
10000								13.7	14	14.6	14.1	0.458258	0.264575		10	9.2	10.9	10.0333	0.85049	0.491031
6250	0.686771	1.70982	0	0.798862	0.860402	0.496753
3400								17.1	9.7	23.7	16.8333	7.00381	4.04365		14.5	14.3	14.6	14.4667	0.152753	0.0881917
3125	8.23248	2.91719	0	3.71656	4.17405	2.40989
1562.5	26.5341	48.2114	44.5213	39.7556	11.5979	6.69602
1100								23	22	32.7	25.9	5.91016	3.41223		26.1	25.1	21.8	24.3333	2.25019	1.29915
781.25	84.6851	98.363	83.8573	88.9684	8.14641	4.70333
390.625	100	100	100	100	0	0
370								70.8	35	68.9	58.2333	20.1431	11.6296		35	32.9	29.2	32.3667	2.93655	1.69542
195.312	100	100	100	100	0	0
120								83.6	64.1	88.7	78.8	12.9835	7.496		47.9	46.9	49.9	48.2333	1.52753	0.881917
97.6562	100	100	100	100	0	0
48.8281	100	100	100	100	0	0
41								77.6	96.3	99.6	91.1667	11.8644	6.8499		87.4	87.2	84.3	86.3	1.73494	1.00167
31								100	100	100	100	0	0		92.6	89.8	93.4	91.9333	1.89033	1.09138
24.4141	100	100	100	100	0	0
12.207	100	100	100	100	0	0
6.10352	100	100	100	100	0	0
4.5								100	100	100	100	0	0		96.4	99.1	97.4	97.6333	1.36504	0.788106
3.05176	100	100	100	100	0	0
1.52588	100	100	100	100	0	0
1.5								100	100	100	100	0	0		100	100	100	100	0	0

## Sheet: Suppl Fig S1
Source Data for Figure S1
Compound ID	Disease area	CHO Viability (%) @ 2 µM	Location in Supra-Hexagonal Maps
MMV000008	Antibacterials	95.9135	A1
MMV000028	Antibacterials	100	B1
MMV000043	Antibacterials	95.5633	C1
MMV000051	Antibacterials	89.47	D1
MMV000725	Antibacterials	98.9274	E1
MMV001014	Antibacterials	100	F1
MMV001438	Antibacterials	87.1439	G1
MMV002169	Antibacterials	94.3304	H1
MMV002224	Antibacterials	100	I1
MMV002260	Antibacterials	100	J1
MMV002287	Antibacterials	92.1551	K1
MMV002354	Antibacterials	100	L1
MMV002459	Antibacterials	100	M1
MMV002516	Antibacterials	100	N1
MMV002560	Antibacterials	100	O1
MMV002612	Antibacterials	100	P1
MMV002665	Antibacterials	83.8031	Q1
MMV002676	Antibacterials	100	R1
MMV002722	Antibacterials	89.6464	S1
MMV002740	Antibacterials	100	T1
MMV003069	Antibacterials	100	A2
MMV003137	Antibacterials	90.8503	B2
MMV003249	Antibacterials	96.0271	C2
MMV011565	Antibacterials	85.3691	D2
MMV020752	Antibacterials	100	E2
MMV021759	Antibacterials	100	F2
MMV030787	Antibacterials	100	G2
MMV046261	Antibacterials	84.5339	H2
MMV093250	Antibacterials	82.5621	I2
MMV099714	Antibacterials	100	J2
MMV102270	Antibacterials	98.0015	K2
MMV102833	Antibacterials	100	L2
MMV108465	Antibacterials	89.7638	M2
MMV1229204	Antibacterials	94.2421	N2
MMV1230557	Antibacterials	100	O2
MMV124656	Antibacterials	100	P2
MMV1341773	Antibacterials	100	Q2
MMV141011	Antibacterials	98.3574	R2
MMV1480967	Antibacterials	82.2371	S2
MMV1483032	Antibacterials	99.8807	T2
MMV1505642	Antibacterials	94.9739	A3
MMV1549626	Antibacterials	100	B3
MMV1578554	Antibacterials	100	C3
MMV1578555	Antibacterials	100	D3
MMV1578556	Antibacterials	100	E3
MMV1578557	Antibacterials	100	F3
MMV1578558	Antibacterials	100	G3
MMV1578559	Antibacterials	100	H3
MMV1578561	Antibacterials	96.7839	I3
MMV1578562	Antibacterials	84.075	J3
MMV1578563	Antibacterials	80.3762	K3
MMV1578564	Antibacterials	100	L3
MMV1578565	Antibacterials	68.874	M3
MMV1578566	Antibacterials	100	N3
MMV1578568	Antibacterials	100	O3
MMV1578569	Antibacterials	91.8134	P3
MMV1578570	Antibacterials	100	Q3
MMV1578571	Antibacterials	100	R3
MMV1578572	Antibacterials	91.3883	S3
MMV1578573	Antibacterials	90.9933	T3
MMV1578574	Antibacterials	99.2951	A4
MMV1578575	Antibacterials	100	B4
MMV1578576	Antibacterials	100	C4
MMV1578577	Antibacterials	100	D4
MMV1578578	Antibacterials	88.2623	E4
MMV1578579	Antibacterials	100	F4
MMV1578842	Antibacterials	98.9274	G4
MMV1578884	Antibacterials	100	H4
MMV1578885	Antibacterials	95.8014	I4
MMV1578886	Antibacterials	75.8446	J4
MMV1578889	Antibacterials	100	K4
MMV1578890	Antibacterials	85.0433	L4
MMV1578891	Antibacterials	100	M4
MMV1578897	Antibacterials	100	N4
MMV1578898	Antibacterials	90.4847	O4
MMV1578899	Antibacterials	100	P4
MMV1578925	Antibacterials	90.9023	Q4
MMV1579354	Antibacterials	100	R4
MMV1579775	Antibacterials	82.6226	S4
MMV1579776	Antibacterials	100	T4
MMV1579777	Antibacterials	95.9366	A5
MMV1579778	Antibacterials	100	B5
MMV1579779	Antibacterials	100	C5
MMV1579780	Antibacterials	100	D5
MMV1579781	Antibacterials	100	E5
MMV1579782	Antibacterials	95.411	F5
MMV1579783	Antibacterials	100	G5
MMV1579784	Antibacterials	100	H5
MMV1579785	Antibacterials	91.1111	I5
MMV1579786	Antibacterials	100	J5
MMV1579787	Antibacterials	100	K5
MMV1579788	Antibacterials	100	L5
MMV1579844	Antibacterials	100	M5
MMV1579845	Antibacterials	100	N5
MMV1579846	Antibacterials	100	O5
MMV1579847	Antibacterials	100	P5
MMV1579849	Antibacterials	100	Q1
MMV1579850	Antibacterials	94.3632	R5
MMV1579878	Antibacterials	100	S5
MMV1580173	Antibacterials	100	T5
MMV1580839	Antibacterials	96.0179	A6
MMV1580840	Antibacterials	84.0331	B6
MMV1580841	Antibacterials	91.2162	C6
MMV1580842	Antibacterials	88.7083	D6
MMV1580843	Antibacterials	100	E6
MMV1580844	Antibacterials	89.5495	F6
MMV1580845	Antibacterials	91.7003	G6
MMV1580846	Antibacterials	100	H6
MMV1580847	Antibacterials	100	I6
MMV1580848	Antibacterials	100	J6
MMV1580849	Antibacterials	89.1817	K6
MMV1580850	Antibacterials	86.3747	L6
MMV1580851	Antibacterials	100	M6
MMV1580852	Antibacterials	93.411	N6
MMV1580853	Antibacterials	90.2317	O6
MMV1580854	Antibacterials	64.8457	P6
MMV1580855	Antibacterials	93.4307	Q2
MMV1581545	Antibacterials	81.2912	R6
MMV1581546	Antibacterials	85.1644	S6
MMV1581547	Antibacterials	96.9049	T6
MMV1581548	Antibacterials	98.3757	A7
MMV1581549	Antibacterials	100	B7
MMV1581550	Antibacterials	84.4009	C7
MMV1581551	Antibacterials	100	D7
MMV1581552	Antibacterials	99.5184	E7
MMV1581553	Antibacterials	90.611	F7
MMV1581554	Antibacterials	97.4563	G7
MMV1581555	Antibacterials	96.4773	H7
MMV1581556	Antibacterials	93.5159	I7
MMV1581557	Antibacterials	78.2653	J7
MMV1581558	Antibacterials	100	K7
MMV1581559	Antibacterials	92.4153	L7
MMV1582382	Antibacterials	85.1919	M7
MMV1582487	Antibacterials	97.3891	N7
MMV1582488	Antibacterials	100	O7
MMV1582489	Antibacterials	36.1446	P7
MMV1582490	Antibacterials	96.0577	Q3
MMV1582491	Antibacterials	100	R7
MMV1582492	Antibacterials	97.8241	S7
MMV1582493	Antibacterials	84.0331	T7
MMV1582494	Antibacterials	85.1644	A8
MMV1582495	Antibacterials	100	B8
MMV1582496	Antibacterials	100	C8
MMV1582497	Antibacterials	90.9933	D8
MMV1582498	Antibacterials	91.3883	E8
MMV1593531	Antibacterials	93.5949	F8
MMV1593532	Antibacterials	83.3488	G8
MMV1593533	Antibacterials	93.7787	H8
MMV1593534	Antibacterials	100	I8
MMV1593535	Antibacterials	80.1354	J8
MMV1593537	Antibacterials	97.2724	K8
MMV1593538	Antibacterials	100	L8
MMV1593539	Antibacterials	100	M8
MMV1593540	Antibacterials	89.3656	N8
MMV1593541	Antibacterials	0	O8
MMV1593542	Antibacterials	95.4337	P8
MMV1613559	Antibacterials	100	Q4
MMV1613560	Antibacterials	82.9298	R8
MMV1613562	Antibacterials	100	S8
MMV1613563	Antibacterials	100	T8
MMV1633674	Antibacterials	77.848	A9
MMV1633675	Antibacterials	93.2783	B9
MMV1633965	Antibacterials	100	C9
MMV1633966	Antibacterials	98.61	D9
MMV1633967	Antibacterials	93.9626	E9
MMV1633970	Antibacterials	93.9626	F9
MMV1634383	Antibacterials	93.2271	G9
MMV1634384	Antibacterials	99.981	H9
MMV1634387	Antibacterials	100	I9
MMV1634390	Antibacterials	92.7765	J9
MMV1634391	Antibacterials	34.6309	K9
MMV1634399	Antibacterials	77.5391	L9
MMV1634402	Antibacterials	100	M9
MMV1634403	Antibacterials	75.3907	N9
MMV1634557	Antibacterials	100	O9
MMV1663457	Antibacterials	100	P9
MMV1782140	Antibacterials	94.3447	Q1
MMV1782215	Antibacterials	100	R9
MMV1782402	Antibacterials	100	S9
MMV1782403	Antibacterials	91.8134	T9
MMV1782411	Antibacterials	86.2754	A10
MMV233495	Antibacterials	75.9732	B10
MMV292173	Antibacterials	100	C10
MMV303733	Antibacterials	100	D10
MMV374187	Antibacterials	100	E10
MMV422940	Antibacterials	100	F10
MMV452821	Antibacterials	89.927	G10
MMV508427	Antibacterials	87.4641	H10
MMV565773	Antibacterials	100	I10
MMV637659	Antibacterials	84.1961	J10
MMV637945	Antibacterials	90.9707	K10
MMV687273	Antibacterials	93.2581	L10
MMV687696	Antibacterials	91.1457	M10
MMV687800	Antibacterials	96.5369	N10
MMV687801	Antibacterials	84.9511	O10
MMV688755	Antibacterials	92.669	P10
MMV688756	Antibacterials	100	Q2
MMV689758	Antibacterials	100	R10
MMV811071	Antibacterials	70.5041	S10
MMV831201	Antibacterials	83.0248	T10
MMV975972	Antibacterials	70.2634	A11
MMV000059	Antifungals	100	B11
MMV002337	Antifungals	76.0866	C11
MMV002350	Antifungals	100	D11
MMV002565	Antifungals	100	E11
MMV002731	Antifungals	95.1843	F11
MMV003143	Antifungals	100	G11
MMV004508	Antifungals	100	H11
MMV1009286	Antifungals	88.6055	I11
MMV1578560	Antifungals	100	J11
MMV1634358	Antifungals	100	K11
MMV1634359	Antifungals	100	L11
MMV1634360	Antifungals	100	M11
MMV1634361	Antifungals	100	N11
MMV1634362	Antifungals	92.4916	O11
MMV1634363	Antifungals	90.0793	P11
MMV1634386	Antifungals	92.3077	Q3
MMV1634491	Antifungals	100	R11
MMV1634492	Antifungals	100	S11
MMV1634493	Antifungals	100	T11
MMV1634494	Antifungals	94.882	A12
MMV1645051	Antifungals	89.1817	B12
MMV1782108	Antifungals	100	C12
MMV1782109	Antifungals	95.1063	D12
MMV1782110	Antifungals	87.7107	E12
MMV1782212	Antifungals	94.6493	F12
MMV1782216	Antifungals	93.2783	G12
MMV1782217	Antifungals	95.411	H12
MMV1782218	Antifungals	95.411	I12
MMV1782221	Antifungals	98.4576	J12
MMV1782223	Antifungals	100	K12
MMV1782224	Antifungals	100	L12
MMV1782225	Antifungals	100	M12
MMV1782226	Antifungals	95.7156	N12
MMV1782227	Antifungals	100	O12
MMV1782351	Antifungals	99.8286	P12
MMV1782354	Antifungals	90.7299	Q4
MMV1782387	Antifungals	100	R12
MMV1782388	Antifungals	95.1063	S12
MMV1782389	Antifungals	100	T12
MMV344625	Antifungals	99.067	A13
MMV396785	Antifungals	100	B13
MMV637104	Antifungals	92.3643	C13
MMV637528	Antifungals	100	D13
MMV637533	Antifungals	100	E13
MMV640014	Antifungals	85.6617	F13
MMV689401	Antifungals	91.693	G13
MMV001726	Antivirals	90.1715	H13
MMV001761	Antivirals	83.4699	I13
MMV001793	Antivirals	100	J13
MMV001961	Antivirals	98.4576	K13
MMV002015	Antivirals	97.8483	L13
MMV002505	Antivirals	90.6935	M13
MMV002780	Antivirals	100	N13
MMV003291	Antivirals	100	O13
MMV003297	Antivirals	89.5451	P13
MMV003738	Antivirals	95.3915	Q1
MMV003820	Antivirals	100	R13
MMV009948	Antivirals	87.5997	S13
MMV010036	Antivirals	76.4033	T13
MMV018362	Antivirals	100	A14
MMV019724	Antivirals	79.5967	B14
MMV056052	Antivirals	86.9799	C14
MMV098836	Antivirals	100	D14
MMV1006203	Antivirals	91.6331	E14
MMV1165877	Antivirals	100	F14
MMV1174026	Antivirals	100	G14
MMV1557856	Antivirals	100	H14
MMV1580478	Antivirals	89.7539	I14
MMV1580480	Antivirals	97.8483	J14
MMV1580482	Antivirals	67.9772	K14
MMV1580483	Antivirals	99.8098	L14
MMV1580484	Antivirals	85.1603	M14
MMV1580485	Antivirals	99.524	N14
MMV1580486	Antivirals	85.1919	O14
MMV1580487	Antivirals	100	P14
MMV1580488	Antivirals	100	Q2
MMV1580489	Antivirals	100	R14
MMV1580490	Antivirals	85.1364	S14
MMV1580491	Antivirals	100	T14
MMV1580492	Antivirals	100	A15
MMV1580493	Antivirals	100	B15
MMV1580494	Antivirals	94.8017	C15
MMV1580495	Antivirals	100	D15
MMV1580496	Antivirals	100	E15
MMV1580497	Antivirals	100	F15
MMV1580498	Antivirals	100	G15
MMV1580499	Antivirals	98.0006	H15
MMV1580500	Antivirals	100	I15
MMV1580501	Antivirals	87.7061	J15
MMV1580502	Antivirals	100	K15
MMV1580503	Antivirals	100	L15
MMV1580504	Antivirals	97.8971	M15
MMV1580505	Antivirals	100	N15
MMV1580794	Antivirals	100	O15
MMV1580796	Antivirals	100	P15
MMV1580797	Antivirals	100	Q3
MMV1580798	Antivirals	80.3555	R15
MMV1580799	Antivirals	81.5333	S15
MMV1580800	Antivirals	100	T15
MMV1580801	Antivirals	100	A16
MMV1581029	Antivirals	100	B16
MMV1581030	Antivirals	100	C16
MMV1581031	Antivirals	84.4009	D16
MMV1581032	Antivirals	100	E16
MMV1581033	Antivirals	100	F16
MMV1581034	Antivirals	100	G16
MMV1581035	Antivirals	100	H16
MMV1581036	Antivirals	81.9239	I16
MMV1581377	Antivirals	94.882	J16
MMV1581378	Antivirals	72.912	K16
MMV1593511	Antivirals	88.2017	L16
MMV1593513	Antivirals	94.1008	M16
MMV1593514	Antivirals	97.4563	N16
MMV1593515	Antivirals	72.31	O16
MMV1593516	Antivirals	91.5722	P16
MMV1593517	Antivirals	100	Q4
MMV1593519	Antivirals	100	R16
MMV1593520	Antivirals	100	S16
MMV1593521	Antivirals	71.9488	T16
MMV1593544	Antivirals	90.841	A17
MMV1633677	Antivirals	92.9737	B17
MMV1633678	Antivirals	88.7955	C17
MMV1633962	Antivirals	96.9047	D17
MMV1633963	Antivirals	97.2724	E17
MMV1633964	Antivirals	96.7208	F17
MMV1633968	Antivirals	80.4966	G17
MMV1633969	Antivirals	96.0203	H17
MMV1634071	Antivirals	66.5312	I17
MMV1634385	Antivirals	97.2724	J17
MMV1634388	Antivirals	91.7561	K17
MMV1634389	Antivirals	89.1817	L17
MMV1634392	Antivirals	100	M17
MMV1634393	Antivirals	100	N17
MMV1634394	Antivirals	89.6223	O17
MMV1634395	Antivirals	78.5704	P17
MMV1634396	Antivirals	100	Q1
MMV1634397	Antivirals	100	R17
MMV1634398	Antivirals	96.3883	S17
MMV1634401	Antivirals	100	T17
MMV1634404	Antivirals	98.9274	A18
MMV1634556	Antivirals	92.1238	B18
MMV1645152	Antivirals	100	C18
MMV1782097	Antivirals	100	D18
MMV1782098	Antivirals	100	E18
MMV1782101	Antivirals	100	F18
MMV1782102	Antivirals	100	G18
MMV1782103	Antivirals	100	H18
MMV1782104	Antivirals	91.2044	I18
MMV1782105	Antivirals	100	J18
MMV1782106	Antivirals	90.6887	K18
MMV1782107	Antivirals	100	L18
MMV1782111	Antivirals	91.9073	M18
MMV1782112	Antivirals	89.0444	N18
MMV1782113	Antivirals	60.2308	O18
MMV1782114	Antivirals	97.3913	P18
MMV1782115	Antivirals	97.239	Q2
MMV1782208	Antivirals	95.2498	R18
MMV1782209	Antivirals	97.6402	S18
MMV1782210	Antivirals	100	T18
MMV1782211	Antivirals	91.9399	A19
MMV1782213	Antivirals	98.4784	B19
MMV1782214	Antivirals	100	C19
MMV1782220	Antivirals	99.2951	D19
MMV1782222	Antivirals	90.8531	E19
MMV1782349	Antivirals	100	F19
MMV1782350	Antivirals	100	G19
MMV1782352	Antivirals	92.5167	H19
MMV1782353	Antivirals	99.9308	I19
MMV1782355	Antivirals	97.239	J19
MMV1782386	Antivirals	96.0203	K19
MMV1782412	Antivirals	91.2162	L19
MMV180402	Antivirals	78.9315	M19
MMV214956	Antivirals	99.981	N19
MMV218827	Antivirals	95.4525	O19
MMV247764	Antivirals	96.782	P19
MMV251679	Antivirals	91.298	Q3
MMV275100	Antivirals	100	R19
MMV394033	Antivirals	82.6637	S19
MMV596723	Antivirals	95.9067	T19
MMV614278	Antivirals	96.325	A20
MMV617332	Antivirals	93.583	B20
MMV637306	Antivirals	100	C20
MMV637413	Antivirals	33.8449	D20
MMV637855	Antivirals	100	E20
MMV637879	Antivirals	89.0375	F20
MMV638198	Antivirals	98.7623	G20
MMV639951	Antivirals	92.8213	H20
MMV642550	Antivirals	57.5019	I20
MMV658803	Antivirals	94.8473	J20
MMV687798	Antivirals	92.0597	K20
MMV688991	Antivirals	91.298	L20
MMV690467	Antivirals	100	M20
MMV690480	Antivirals	100	N20
MMV690540	Antivirals	89.2852	O20
MMV690547	Antivirals	83.954	P20
MMV690555	Antivirals	93.2783	Q4
MMV690621	Antivirals	96.325	R20
MMV690653	Antivirals	90.841	S20
MMV690706	Antivirals	100	T20

## Sheet: Suppl Fig S3
Source Data for Figure S3
Concentration (uM)	Gametocyte Viability (%)
	MMV1634492							MMV1634491
	B1	B2	B3	Average	SD	SEM		B1	B2	B3	Average	SD	SEM
10	12.1	10.5	9.7	10.73	1.2	0.69282		14.6	9.8	6.5	10.3	4.07	2.34982
3.4	16.8	13.6	10.1	13.49	3.37	1.94567		21.1	20.7	20.9	20.9	0.19	0.109697
1.1	18.8	21.8	15.2	18.36	3.34	1.92835		28.6	34.6	28.3	30.5	3.55387	2.05183
0.37	52	46.5	49.8	49.37	2.8	1.61658		40.2	41.5	40.7	40.81	0.655744	0.386825
0.12	68.7	68.9	68.6	68.72	0.2	0.11547		71.5	70.3	70.2	70.6667	0.723418	0.438786
0.041	76.3	75.3	74.2	75.25	1.05	0.606218		100	100	100	100	0	0
0.031	100	100	100	100	0	0		100	100	100	100	0	0
0.0045	100	98.2	98.5	98.89	1	0.687047		100	100	99.75	99.9167	0.144338	0.0833333
0.0015	100	100	100	100	0	0		100	100	100	100	0	0
0.000508	100	100	100	100	0	0		100	100	100	100	0	0
0.000169	100	100	100	100	0	0		100	100	100	100	0	0

## Sheet: Suppl Fig S4
Source Data for Figure S4
	Male Gamete Formation Inhibition (%)
Name	Direct		Washout
	B1		B1	B2	Average	SD
MMV1633967	0		27.6		27.6
MMV1174026	25.3623		47.826		47.826
MMV1634399	40.9731		81.366		81.366
MMV000043	10.5556		92.2222		92.2222
MMV1580843	34.0909		100	96.1	98.05	2.75772
MMV000725	28.9855		98.4472		98.4472
MMV1006203	9.33		62.6666		62.6666
MMV1581558	36.3636		91.6667	90.9	91.2833	0.54211
MMV1582495	15.942		75.3623		75.3623
MMV1557856	57.97		100		100
MMV394033	45.4545		95.4545		95.4545
MMV1634491	46.1111		100		100
MMV687273	38.6364		100	96.1	98.05	2.75772
MMV1634492	77.2727		100		100
MMV1578570	0		36.2319		36.2319
MMV1580488	86.3636		85.0379		85.0379
MMV396785	22.2222		100		100
MMV1580483	57.2222		100		100
MMV1580853	59.0909		95.4545		95.4545

## Sheet: Suppl Fig S5
Source Data for Figure S5
Compound	Number of reps.	Sample size	%TBA
			B1	B2	B3	B4	B5	Ave	SD	SEM
MMV000043	4	80	20	72.7891	13.2231	51	0	39.2531	24.0359	13.8771
MMV1006203	4	103	54.7917	33.3333	100	50.4762	0	59.6503	24.6397	14.2257
MMV1174026	5	94	42.8571	23.8095	15.1515	52.7972	50	36.9231	14.8605	7.43025
MMV1557856	4	80	72.3214	40	59.8214	50	0	55.5357	11.9596	6.90489
MMV1578570	4	68	55.5556	56.044	59.0909	23.0769	0	48.4418	14.707	8.49107
MMV1580483	3	54	10.5769	2.72109	100	0	0	37.766	44.1228	31.1995
MMV1580488	3	50	52.9412	87.5	31.0606	0	0	57.1673	23.2343	16.4291
MMV1580843	3	40	36.3636	62.5	1.92308	0	0	33.5956	24.8078	17.5417
MMV1580853	4	98	70.1923	11.1801	31.8182	-2.63158	0	27.6398	27.4566	15.8521
MMV1581558	3	42	90.9091	32.5	51.5152	0	0	58.3081	24.3244	17.1999
MMV1582495	4	54	57.1429	83.6735	34.0909	48	0	55.7268	18.1027	10.4516
MMV1634399	4	56	80	71.4286	36.3636	51	0	59.6981	17.1021	9.87389
MMV1634491	3	55	31.25	43.75	47	0	0	40.6667	6.78949	4.8009
MMV1634492	2	27	83.3333	75	0	0	0	79.1667	4.16667	4.16667
MMV394033	4	98	53.5	64.2857	50.6579	9.85577	0	44.5748	20.6797	11.9394
MMV396785	4	71	100	45.3416	19.6429	10	0	43.7461	34.9529	20.18
MMV687273	3	43	53.8462	37.5	17	0	0	36.1154	15.0742	10.6591

## Sheet: Suppl Fig S6
Source Data for Figure S6
	96 hr Mortality (%)
Compound	Repeat 1	Repeat 2	Repeat 3	Repeat 4	Repeat 5	Repeat 6	Average	SD	SEM
Ivermectin	100	100	100	100	100	100	100	0	0
MMV1580483	30.4348		9.09091		76.9231		38.8163	34.6841	20.0249
MMV1174026	4.16667				23.5294	75	34.232	36.6094	9.68137
MMV1581558	18.1818	16.6667		64		27	31.4621	22.1653	15.5314
MMV687273	15	87.5	5	23		8	27.7	34.1423	18.6585
MMV1580843	15.3846	6.66667	0		86.9565		27.252	40.2984	20.1492
MMV1580853	8.69565		12.5	59			26.7319	28.0097	16.1714
MMV1006203	12.5	27.7778		36			25.4259	11.9252	6.88503
MMV1582495	6.66667		5.55556		65	13	22.5556	28.4856	19.6322
MMV1578570	36.3636		10		13.0435	20	19.8518	11.7767	8.32711
MMV1634399	35	0		24			19.6667	17.8979	10.3333
MMV394033	0	10			43.75	8	15.4375	19.3632	13.2353
MMV396785	5	7.14286		21		20	13.2857	8.38609	5.01449
MMV1557856	7.40741	0	20		22.7273		12.5337	10.6931	5.34655
MMV000043	0	6.66667	0		46.6667	8	12.2667	19.5823	11.2217
MMV1580488	11.7647	10	0		15	11	9.55294	5.65939	3.2339
MMV1634492	11.7647	4.7619	0		20		9.13165	8.70892	4.35446
MMV1634491	0	11.7647			6.25	0	4.50368	5.66682	3.39839
DMSO 0.02%	8.69565	8	12.5	12	6.3	13	10.0826	2.7785	1.19136

[truncated: 2 more sheets: Suppl Fig S7, Suppl Table S3]
